# Supplementary material for: 2-(3-Ethyl­sulfanyl-5-fluoro-1-benzofuran-2-yl)acetic acid
Source: Acta Crystallogr Sect E Struct Rep Online. 2009 Sep 16;65(Pt 10):o2482. doi: 10.1107/S160053680903671X (PMC2970325; doi:10.1107/S160053680903671X)
Supplement: Supplementary file 2 [file e-65-o2482-Isup2.hkl]

# 
# h,k,l, Fc-squared, Fo-squared, sigma(Fo-squared) and status flag 
# 
data_I
_shelx_title ' 09ZD IN P2(1)/N' 
_shelx_refln_list_code          4 
_shelx_F_calc_maximum      157.93 
_exptl_crystal_F_000       528.00 
_reflns_d_resolution_high  0.7828 
 
loop_ 
 _symmetry_equiv_pos_as_xyz 
 'x, y, z' 
 '-x+1/2, y+1/2, -z+1/2' 
 '-x, -y, -z' 
 'x-1/2, -y-1/2, z-1/2' 
 
_cell_length_a    10.6009 
_cell_length_b     8.3319 
_cell_length_c    13.3950 
_cell_angle_alpha  90.000 
_cell_angle_beta   96.138 
_cell_angle_gamma  90.000 
 
_shelx_F_squared_multiplier     1.000 
 
loop_ 
 _refln_index_h 
 _refln_index_k 
 _refln_index_l 
 _refln_F_squared_calc 
 _refln_F_squared_meas 
 _refln_F_squared_sigma 
 _refln_observed_status 
   2   0   0     1238.18     1193.54     28.67 o 
   4   0   0      682.25      659.02     14.71 o 
   6   0   0       48.02      132.69     12.92 o 
   8   0   0      586.85      546.34     20.57 o 
  10   0   0       44.27       18.38     15.54 o 
  12   0   0        0.76      -27.79     18.53 o 
   1   1   0     2332.56     2277.72     34.53 o 
   2   1   0     2432.00     2270.79     32.70 o 
   3   1   0       28.39       34.66      3.32 o 
   4   1   0      111.61      122.85      5.80 o 
   5   1   0      170.16      199.61      7.32 o 
   6   1   0      126.03      164.56      9.75 o 
   7   1   0      460.97      440.92     12.48 o 
   8   1   0      160.06      196.54     15.18 o 
   9   1   0       42.98       39.84     12.10 o 
  10   1   0        2.16       -7.76     10.20 o 
  11   1   0        3.58      -17.14     11.43 o 
  12   1   0       37.46       22.93     14.35 o 
  13   1   0       49.04       22.65     15.84 o 
   0   2   0      318.85      315.03      7.63 o 
   1   2   0     2572.16     2615.34     63.14 o 
   2   2   0     1576.22     1610.99     35.96 o 
   3   2   0     1144.95     1119.01     16.47 o 
   4   2   0      128.39      117.01      5.82 o 
   5   2   0      153.12      143.11      6.29 o 
   6   2   0        1.97       -0.58      4.37 o 
   7   2   0     1640.61     1574.76     42.72 o 
   8   2   0        0.75      -12.18      8.12 o 
   9   2   0      935.51      879.83     30.03 o 
  10   2   0      806.81      753.77     19.25 o 
  11   2   0        0.65      -17.75     11.83 o 
  12   2   0       21.62      -14.46     13.79 o 
  13   2   0        1.53       10.46     18.72 o 
   1   3   0      153.82      144.07      4.44 o 
   2   3   0      335.51      313.98      8.60 o 
   3   3   0       80.77      103.22      5.23 o 
   4   3   0      834.06      901.04     17.96 o 
   5   3   0      106.38      130.91      6.42 o 
   6   3   0      512.22      508.32     15.74 o 
   7   3   0      354.82      349.49     12.05 o 
   8   3   0       49.27       57.47     12.30 o 
   9   3   0        0.95       -8.30     10.27 o 
  10   3   0       39.73       39.95     12.52 o 
  11   3   0        1.91      -27.32     18.22 o 
  12   3   0       17.49      -20.85     13.90 o 
   0   4   0     1681.02     1633.43     60.53 o 
   1   4   0     3201.47     3293.56     76.31 o 
   2   4   0      975.89      961.71     27.70 o 
   3   4   0     1749.00     1768.92     39.31 o 
   4   4   0      650.48      634.72     11.68 o 
   5   4   0      190.59      191.46      7.50 o 
   6   4   0      534.58      535.15     20.92 o 
   7   4   0       61.24       76.36     10.39 o 
   8   4   0       27.98       28.71     10.00 o 
   9   4   0        9.22       11.06     10.77 o 
  10   4   0      287.06      279.61     14.83 o 
  11   4   0       27.65       25.67     13.71 o 
  12   4   0       67.60       40.33     16.46 o 
   1   5   0      117.61      135.99      6.17 o 
   2   5   0      229.02      233.09      6.72 o 
   3   5   0      682.35      685.54     11.77 o 
   4   5   0       95.13      123.51      7.52 o 
   5   5   0      396.63      410.15     15.63 o 
   6   5   0      155.84      187.67      9.53 o 
   7   5   0       30.70       58.87     10.14 o 
   8   5   0       13.75       19.77     10.13 o 
   9   5   0      204.36      229.95     17.43 o 
  10   5   0        0.36      -20.00     13.33 o 
  11   5   0       11.11      -14.76     18.46 o 
   0   6   0     1474.93     1457.20     57.80 o 
   1   6   0      195.56      187.54      7.68 o 
   2   6   0      314.53      309.55      8.73 o 
   3   6   0      741.71      708.06     10.81 o 
   4   6   0      423.89      386.68     13.09 o 
   5   6   0        8.88       -3.55      7.30 o 
   6   6   0      211.83      207.57     10.35 o 
   7   6   0       74.26       87.19     17.04 o 
   8   6   0       50.52       74.44     18.00 o 
   9   6   0        3.81       -6.55     24.00 o 
  10   6   0      125.75      137.99     23.34 o 
  11   6   0       25.74        6.65     21.87 o 
   1   7   0       22.90       20.71      8.02 o 
   2   7   0      155.19      166.51      9.76 o 
   3   7   0       15.48       16.96      7.95 o 
   4   7   0      140.57      182.43     12.27 o 
   5   7   0       29.30       35.78     10.11 o 
   6   7   0       52.25       67.44     11.15 o 
   7   7   0      153.53      169.74     21.28 o 
   8   7   0      100.34      146.30     39.88 o 
   9   7   0       50.82       65.89     22.45 o 
  10   7   0      208.42      279.86     23.35 o 
   0   8   0       67.43       91.44     24.25 o 
   1   8   0      637.86      609.99     25.08 o 
   2   8   0        5.74       17.27     14.72 o 
   3   8   0      530.33      493.64     19.53 o 
   4   8   0       22.69        9.01     11.89 o 
   5   8   0      102.73      133.75     15.75 o 
   6   8   0       19.81       29.07     15.83 o 
   7   8   0      328.71      329.29     22.03 o 
   8   8   0        1.68      -37.53     25.02 o 
   1   9   0      100.21      106.57     19.54 o 
   2   9   0       21.53        9.17     16.62 o 
   3   9   0      170.92      219.15     36.85 o 
   4   9   0       73.78      101.14     19.17 o 
   5   9   0       26.68       21.76     40.07 o 
   6   9   0       78.18      115.61     21.46 o 
   0  10   0       74.23      122.91     32.89 o 
   1  10   0        9.13      -23.19     18.38 o 
   2  10   0      104.32      124.04     23.09 o 
   3  10   0        0.76      -24.07     19.09 o 
   4  10   0       68.84       72.43     22.94 o 
 -13   0   1       86.71       58.73     83.24 o 
 -11   0   1       21.78       29.00     17.72 o 
  -9   0   1      105.06      149.98     18.66 o 
  -7   0   1      132.97      161.56     15.72 o 
  -5   0   1        0.29       -5.77      7.05 o 
  -3   0   1       18.88       25.75      6.73 o 
  -1   0   1     1875.95     1864.19     66.96 o 
   1   0   1      646.14      589.96     33.34 o 
   3   0   1       12.07       19.24      5.06 o 
   5   0   1      768.21      768.04     47.40 o 
   7   0   1        1.76      -11.34     10.59 o 
   9   0   1      538.38      500.86     21.32 o 
  11   0   1     1000.04      938.00     31.47 o 
  13   0   1       36.39        9.20     21.23 o 
 -13   1   1        0.98      -22.98     15.32 o 
 -12   1   1      113.15      138.38     16.85 o 
 -11   1   1      285.50      271.10     15.05 o 
 -10   1   1      583.71      559.58     25.76 o 
  -9   1   1      248.41      252.18     12.90 o 
  -8   1   1       30.05       53.55      9.91 o 
  -7   1   1      143.84      174.93     10.81 o 
  -6   1   1      767.79      667.73     18.60 o 
  -5   1   1     1461.55     1416.31     34.61 o 
  -4   1   1     3338.00     3315.06     41.99 o 
  -3   1   1     5243.33     4971.56     77.91 o 
  -2   1   1     7396.13     6948.69    163.87 o 
  -1   1   1      154.66      145.45      2.83 o 
   0   1   1     1590.71     1518.37     15.69 o 
   1   1   1     5843.71     5553.34     60.55 o 
   2   1   1        6.12       10.67      2.66 o 
   3   1   1      270.85      268.98      5.25 o 
   4   1   1      875.58      870.95     21.99 o 
   5   1   1      629.10      709.79     20.88 o 
   6   1   1      338.06      378.75     12.91 o 
   7   1   1       58.29       82.95      9.52 o 
   8   1   1      470.55      444.32     13.75 o 
   9   1   1       18.02       11.06      9.60 o 
  10   1   1      109.52      136.94     13.88 o 
  11   1   1      117.27      110.52     14.16 o 
  12   1   1       61.28       51.72     14.79 o 
  13   1   1       17.53        1.62     15.06 o 
 -13   2   1        0.01      -22.92     15.28 o 
 -12   2   1       17.60       16.08     14.50 o 
 -11   2   1       41.73       45.84     17.37 o 
 -10   2   1      247.15      252.04     13.99 o 
  -9   2   1      119.15      128.12     13.53 o 
  -8   2   1       22.41       23.63      9.14 o 
  -7   2   1       18.23       15.10      8.28 o 
  -6   2   1      112.47      119.93     10.12 o 
  -5   2   1        2.85        1.95      3.62 o 
  -4   2   1      106.65      104.28      4.81 o 
  -3   2   1      577.97      548.79     16.27 o 
  -2   2   1        2.01        4.02      3.23 o 
  -1   2   1      270.50      262.17      4.84 o 
   0   2   1     2411.52     2342.55     35.68 o 
   1   2   1     5055.13     5162.90    118.87 o 
   2   2   1    10297.73    10350.65    152.56 o 
   3   2   1      456.96      482.49      9.45 o 
   4   2   1       40.44       37.74      4.22 o 
   5   2   1      869.06      914.91     29.68 o 
   6   2   1      533.69      519.38     19.18 o 
   7   2   1        4.39      -10.77      7.18 o 
   8   2   1      262.68      255.91     11.92 o 
   9   2   1       98.37      107.83     12.18 o 
  10   2   1      127.79      138.48     14.06 o 
  11   2   1        7.35      -11.05     11.85 o 
  12   2   1       41.97       48.09     14.66 o 
  13   2   1       17.55       -9.15     22.80 o 
 -12   3   1        0.08      -20.62     13.75 o 
 -11   3   1      110.38      151.34     16.29 o 
 -10   3   1      113.02      151.75     14.99 o 
  -9   3   1      228.92      219.17     12.25 o 
  -8   3   1      236.60      199.55     11.22 o 
  -7   3   1     1597.19     1562.21     58.20 o 
  -6   3   1       57.80       78.17      6.28 o 
  -5   3   1     2453.62     2446.75     60.33 o 
  -4   3   1      129.96      133.88      5.70 o 
  -3   3   1     1329.84     1353.36     35.90 o 
  -2   3   1     1614.70     1582.30     42.63 o 
  -1   3   1      344.47      334.15      9.06 o 
   0   3   1      114.48      115.30      4.42 o 
   1   3   1       13.06       42.80      4.30 o 
   2   3   1     2314.22     2423.10     51.20 o 
   3   3   1       28.99       50.93      4.59 o 
   4   3   1      455.26      485.39     12.85 o 
   5   3   1      271.24      248.14      7.27 o 
   6   3   1        5.30       14.21      5.55 o 
   7   3   1       52.08       47.72      9.21 o 
   8   3   1      267.12      274.37     14.24 o 
   9   3   1       55.59       60.21     11.69 o 
  10   3   1       26.65       29.20     11.97 o 
  11   3   1      380.77      334.78     16.26 o 
  12   3   1       63.75       71.55     16.05 o 
 -12   4   1       73.61       96.72     31.60 o 
 -11   4   1       43.65       10.10     17.06 o 
 -10   4   1       13.80       15.23     12.49 o 
  -9   4   1      263.48      225.91     12.71 o 
  -8   4   1      132.38      142.42     12.51 o 
  -7   4   1        0.27        6.65      8.46 o 
  -6   4   1        0.00       -1.74      5.50 o 
  -5   4   1      435.52      439.77      9.29 o 
  -4   4   1      517.67      535.50     14.66 o 
  -3   4   1        0.66       -1.87      4.21 o 
  -2   4   1      132.64      146.93      6.44 o 
  -1   4   1      251.91      272.75      5.93 o 
   0   4   1      103.79      110.97      5.33 o 
   1   4   1     1084.95     1094.33     26.04 o 
   2   4   1      214.67      233.88      7.16 o 
   3   4   1       98.75      103.86      5.92 o 
   4   4   1      407.65      431.10     15.39 o 
   5   4   1      895.80      887.43     16.33 o 
   6   4   1       31.84       21.92      6.34 o 
   7   4   1        4.60       -0.84      9.88 o 
   8   4   1      233.47      201.06     11.24 o 
   9   4   1      202.96      236.49     14.69 o 
  10   4   1        0.41      -13.94     11.51 o 
  11   4   1        4.28       -6.16     15.68 o 
  12   4   1      246.26      278.93     23.05 o 
 -11   5   1       60.90       67.45     17.38 o 
 -10   5   1      125.01      183.54     17.84 o 
  -9   5   1       53.49       28.97     13.69 o 
  -8   5   1      732.57      726.95     29.43 o 
  -7   5   1       42.47       53.71     10.09 o 
  -6   5   1     1151.28     1139.27     18.09 o 
  -5   5   1      678.44      725.27     12.76 o 
  -4   5   1      380.34      352.17     10.58 o 
  -3   5   1      386.21      385.44      9.73 o 
  -2   5   1       52.46       47.02      5.29 o 
  -1   5   1       26.19       35.51      5.31 o 
   0   5   1     1832.05     1851.17     38.24 o 
   1   5   1       32.92       43.17      5.38 o 
   2   5   1       35.43       57.01      5.22 o 
   3   5   1      242.60      251.31      8.71 o 
   4   5   1        0.05       -7.92      5.28 o 
   5   5   1        5.71        3.65      5.92 o 
   6   5   1       22.84       15.96      6.85 o 
   7   5   1      342.95      325.27     12.46 o 
   8   5   1       37.16       37.98     16.20 o 
   9   5   1       21.57       -1.45     23.04 o 
  10   5   1       63.92       91.54     20.24 o 
  11   5   1       21.78       21.73     20.11 o 
 -11   6   1      121.12      133.38     31.41 o 
 -10   6   1       29.26       28.08     19.70 o 
  -9   6   1        0.98      -12.81     16.58 o 
  -8   6   1        3.74       -0.47     12.77 o 
  -7   6   1        6.63        7.47      9.79 o 
  -6   6   1       49.80       60.34      8.09 o 
  -5   6   1      182.54      188.12      9.16 o 
  -4   6   1      469.45      447.46     18.25 o 
  -3   6   1      138.40      175.00      9.59 o 
  -2   6   1       97.92      130.83      7.96 o 
  -1   6   1      750.77      723.80     11.22 o 
   0   6   1        4.31       -0.72      5.38 o 
   1   6   1       55.87       72.72      7.93 o 
   2   6   1        4.97       -8.83      6.33 o 
   3   6   1      332.66      324.09      9.19 o 
   4   6   1       73.97       79.79     10.54 o 
   5   6   1       88.73      125.32     11.62 o 
   6   6   1      176.95      189.90     13.11 o 
   7   6   1      226.63      240.54     20.12 o 
   8   6   1      181.93      230.26     20.89 o 
   9   6   1      113.83      150.32     51.63 o 
  10   6   1        0.06      -15.11     18.41 o 
  11   6   1      207.80      257.88     25.69 o 
 -10   7   1       90.39      117.28     25.53 o 
  -9   7   1       11.47       10.91     18.52 o 
  -8   7   1       71.65      110.21     20.83 o 
  -7   7   1       47.11       60.71     17.20 o 
  -6   7   1      124.27      167.37     13.13 o 
  -5   7   1       53.75       76.86      8.52 o 
  -4   7   1      249.44      229.87      9.30 o 
  -3   7   1      999.53      931.26     17.87 o 
  -2   7   1       23.78       10.01      8.57 o 
  -1   7   1      334.35      308.69     10.83 o 
   0   7   1       35.98       30.86      9.15 o 
   1   7   1      658.52      611.97     18.38 o 
   2   7   1       84.85       98.50     11.25 o 
   3   7   1      391.00      369.93     15.30 o 
   4   7   1      346.48      312.05     15.39 o 
   5   7   1       27.95       35.92     10.36 o 
   6   7   1      181.01      182.55     13.86 o 
   7   7   1       74.01      114.79     35.10 o 
   8   7   1       93.66       93.15     20.36 o 
   9   7   1       31.44       22.51     19.28 o 
  10   7   1       11.65       -2.69     22.00 o 
  -8   8   1       73.06      123.58     33.35 o 
  -7   8   1       28.36       49.29     26.67 o 
  -6   8   1       15.68       29.56     13.65 o 
  -5   8   1      205.20      220.39     44.66 o 
  -4   8   1        4.98        1.96     19.95 o 
  -3   8   1       12.15        4.99     14.46 o 
  -2   8   1      154.41      155.21     19.26 o 
  -1   8   1      242.63      228.09     17.39 o 
   0   8   1       81.53       86.13     13.90 o 
   1   8   1       75.82       77.41     14.11 o 
   2   8   1      178.76      193.56     16.75 o 
   3   8   1        0.10      -11.72      9.99 o 
   4   8   1      215.78      234.98     14.13 o 
   5   8   1       84.94      104.94     13.40 o 
   6   8   1      167.42      211.72     14.82 o 
   7   8   1       25.37        7.41     18.54 o 
   8   8   1       22.21       16.37     19.90 o 
  -6   9   1       21.31       27.26     19.78 o 
  -5   9   1      188.88      231.37     24.59 o 
  -4   9   1      265.02      294.74     32.49 o 
  -3   9   1       37.05       33.65     18.84 o 
  -2   9   1        2.23       -7.76     31.57 o 
  -1   9   1        6.37       -9.47     16.40 o 
   0   9   1       23.56       43.55     16.91 o 
   1   9   1        6.69      -16.66     15.38 o 
   2   9   1       59.84       88.62     18.61 o 
   3   9   1       19.63        8.38     17.08 o 
   4   9   1        0.25      -15.59     16.48 o 
   5   9   1       45.56       34.56     14.68 o 
   6   9   1       91.47       81.37     17.20 o 
   7   9   1        5.80       -3.59     30.63 o 
  -4  10   1        0.72      -29.18     19.65 o 
  -3  10   1        0.54      -20.19     31.20 o 
  -2  10   1      180.00      211.46     53.96 o 
  -1  10   1       45.35       29.41     20.06 o 
   0  10   1        1.92       -2.57     17.91 o 
   1  10   1      279.72      273.62     24.72 o 
   2  10   1      115.13      169.99     23.80 o 
   3  10   1       90.40       98.63     33.60 o 
   4  10   1        0.25       55.31     21.28 o 
 -12   0   2      163.16      230.01     26.96 o 
 -10   0   2      207.66      259.32     23.00 o 
  -8   0   2      753.58      747.75     23.32 o 
  -6   0   2      403.69      434.54     15.33 o 
  -4   0   2     1091.88     1188.48     21.56 o 
  -2   0   2        5.74        7.74      3.01 o 
   0   0   2     4090.65     3934.02    148.50 o 
   2   0   2     2595.35     2572.61    120.34 o 
   4   0   2     3731.50     3811.77    145.44 o 
   6   0   2       24.18        6.42      5.86 o 
   8   0   2      116.29      146.12     16.96 o 
  10   0   2     1654.62     1597.46    117.88 o 
  12   0   2       99.54      113.45     24.96 o 
 -13   1   2       12.53      -22.83     15.22 o 
 -12   1   2        0.00      -20.25     13.50 o 
 -11   1   2       19.81       -5.20     12.48 o 
 -10   1   2        0.02      -15.59     10.39 o 
  -9   1   2       37.62       43.46     10.98 o 
  -8   1   2      106.58      152.68     12.13 o 
  -7   1   2       90.38      120.90     10.20 o 
  -6   1   2        3.56        3.35      6.50 o 
  -5   1   2      496.51      510.18     10.73 o 
  -4   1   2     1688.77     1633.04     39.68 o 
  -3   1   2     1848.92     1789.55     46.29 o 
  -2   1   2      195.75      188.75      4.18 o 
  -1   1   2     6633.33     6454.74    123.63 o 
   0   1   2      238.10      251.12      6.40 o 
   1   1   2      262.59      258.92      7.74 o 
   2   1   2     1038.75     1036.89     19.36 o 
   3   1   2      222.19      206.35      5.90 o 
   4   1   2      842.02      835.98     19.67 o 
   5   1   2     1383.64     1327.06     40.19 o 
   6   1   2     1364.64     1424.65     39.84 o 
   7   1   2      495.23      477.49     12.77 o 
   8   1   2      291.34      273.55     11.75 o 
   9   1   2      146.51      185.71     13.76 o 
  10   1   2       20.79       13.24     10.74 o 
  11   1   2       26.32       25.07     12.90 o 
  12   1   2       11.64        6.36     13.45 o 
  13   1   2       13.11        4.76     15.33 o 
 -13   2   2       26.88      -12.42     15.49 o 
 -12   2   2        6.76      -20.60     13.73 o 
 -11   2   2      316.90      296.28     15.40 o 
 -10   2   2     1152.66     1073.32     35.00 o 
  -9   2   2       57.42       52.29     11.11 o 
  -8   2   2       31.16       42.14      9.86 o 
  -7   2   2      533.24      537.53     13.61 o 
  -6   2   2       46.83       90.19      6.58 o 
  -5   2   2      241.65      250.35      6.07 o 
  -4   2   2      508.66      544.09      8.39 o 
  -3   2   2       80.79       99.43      4.71 o 
  -2   2   2       21.49       37.12      3.71 o 
  -1   2   2      805.06      735.14      9.79 o 
   0   2   2    11603.81    11206.95    267.78 o 
   1   2   2     4447.20     4683.24     66.00 o 
   2   2   2      767.82      789.44     13.64 o 
   3   2   2     6111.85     6230.17    133.03 o 
   4   2   2        9.02       16.54      3.95 o 
   5   2   2      564.08      585.50     15.53 o 
   6   2   2      172.69      160.79      6.77 o 
   7   2   2       59.57       61.63      9.48 o 
   8   2   2       84.27       99.89     11.29 o 
   9   2   2       16.41        1.07      9.53 o 
  10   2   2        0.57      -16.04     10.69 o 
  11   2   2      218.86      233.26     15.55 o 
  12   2   2       20.33       -5.96     13.52 o 
 -12   3   2       14.83       -5.51     16.40 o 
 -11   3   2       35.83       27.05     13.55 o 
 -10   3   2       12.71        2.67     11.14 o 
  -9   3   2      187.67      206.44     14.20 o 
  -8   3   2      101.68      137.57     12.36 o 
  -7   3   2       45.93       55.88      9.46 o 
  -6   3   2      143.10      156.14      7.86 o 
  -5   3   2     1446.64     1517.86     13.59 o 
  -4   3   2      662.56      630.07      9.75 o 
  -3   3   2     2268.20     2430.54     56.76 o 
  -2   3   2     3620.75     3486.27    104.65 o 
  -1   3   2      386.50      393.70      5.83 o 
   0   3   2       97.65       86.28      6.41 o 
   1   3   2        5.25       11.68      3.05 o 
   2   3   2     1778.68     1778.33     27.43 o 
   3   3   2      595.50      605.44      8.29 o 
   4   3   2     1826.42     1760.89     32.76 o 
   5   3   2       42.07       61.20      5.91 o 
   6   3   2     2166.73     2083.16     48.46 o 
   7   3   2        2.12      -11.81      7.88 o 
   8   3   2      135.66      177.15     13.35 o 
   9   3   2        4.11       -4.52     10.17 o 
  10   3   2        8.43      -18.94     12.63 o 
  11   3   2       11.92        1.93     13.25 o 
  12   3   2       83.44      103.43     16.42 o 
 -12   4   2       35.25       25.78     21.26 o 
 -11   4   2       33.41       41.10     13.73 o 
 -10   4   2      150.66      150.79     20.34 o 
  -9   4   2       14.65       18.84     10.44 o 
  -8   4   2        7.72       16.50      9.73 o 
  -7   4   2       41.73       39.25      9.69 o 
  -6   4   2      239.40      231.09      8.29 o 
  -5   4   2       26.25       32.23      6.40 o 
  -4   4   2        1.07        2.36      4.71 o 
  -3   4   2       16.97       28.11      4.83 o 
  -2   4   2       68.38       98.69      5.52 o 
  -1   4   2      903.92      978.11     13.05 o 
   0   4   2      290.91      307.14      8.36 o 
   1   4   2     1438.20     1494.98     31.83 o 
   2   4   2      220.00      256.47      5.58 o 
   3   4   2       11.32        8.71      4.34 o 
   4   4   2      269.51      274.52      7.76 o 
   5   4   2      534.48      512.59     11.97 o 
   6   4   2      112.22      160.68      9.01 o 
   7   4   2       44.94       38.35      9.82 o 
   8   4   2      297.82      282.64     13.20 o 
   9   4   2      165.25      226.03     18.18 o 
  10   4   2      121.85      149.26     22.00 o 
  11   4   2       34.11       19.71     18.71 o 
  12   4   2      191.10      260.30     28.17 o 
 -11   5   2       45.36       67.18     15.35 o 
 -10   5   2        0.35       -8.37     12.17 o 
  -9   5   2        0.22       -1.96     10.75 o 
  -8   5   2       30.95       25.98     10.53 o 
  -7   5   2       97.82      135.46     15.17 o 
  -6   5   2      136.79      184.71      9.19 o 
  -5   5   2      134.59      162.69      8.75 o 
  -4   5   2        6.67       10.18      5.77 o 
  -3   5   2     1072.50     1018.74     20.47 o 
  -2   5   2        2.17       -3.77      4.34 o 
  -1   5   2      794.29      750.31     20.05 o 
   0   5   2      444.44      434.13     10.49 o 
   1   5   2      444.23      440.51      8.10 o 
   2   5   2      191.61      196.08      6.78 o 
   3   5   2      997.65      975.31     33.40 o 
   4   5   2      380.75      396.28      9.89 o 
   5   5   2     1777.37     1673.95     40.37 o 
   6   5   2      462.73      427.84     18.72 o 
   7   5   2        6.46      -19.74     13.16 o 
   8   5   2       83.04      145.46     19.89 o 
   9   5   2       77.12      100.33     19.65 o 
  10   5   2       40.32       41.87     19.18 o 
  11   5   2       88.28      123.09     24.74 o 
 -11   6   2       19.10        4.43     19.59 o 
 -10   6   2      286.54      301.35     18.94 o 
  -9   6   2        6.64       -5.64     12.08 o 
  -8   6   2      283.19      277.80     13.59 o 
  -7   6   2       47.04       44.09     11.15 o 
  -6   6   2       23.48       17.33      8.14 o 
  -5   6   2       14.58       14.77      7.05 o 
  -4   6   2       14.71       19.33      6.17 o 
  -3   6   2       44.77       59.18      6.62 o 
  -2   6   2        8.09       17.90      6.10 o 
  -1   6   2        0.00       -2.81      6.32 o 
   0   6   2       82.50       96.49      8.42 o 
   1   6   2       65.73       95.99      8.50 o 
   2   6   2      414.61      408.92     14.93 o 
   3   6   2        0.06       -3.44      8.33 o 
   4   6   2      841.55      850.10     21.81 o 
   5   6   2       32.21       21.87      9.67 o 
   6   6   2      451.65      461.15     15.27 o 
   7   6   2      225.86      260.35     23.90 o 
   8   6   2       24.76       27.85     17.06 o 
   9   6   2       37.51       44.53     18.24 o 
  10   6   2       13.67      -37.89     32.45 o 
 -10   7   2        1.31      -25.39     20.77 o 
  -9   7   2       24.46       62.60     20.32 o 
  -8   7   2       34.89       23.62     18.63 o 
  -7   7   2      103.43      140.61     15.64 o 
  -6   7   2      521.33      491.23     22.36 o 
  -5   7   2        0.56      -11.87      8.78 o 
  -4   7   2      281.83      289.84     10.09 o 
  -3   7   2       63.62       71.82     10.67 o 
  -2   7   2       55.96       46.29     10.19 o 
  -1   7   2      187.15      201.38     11.46 o 
   0   7   2       23.36       14.68      9.03 o 
   1   7   2      362.52      372.22     14.04 o 
   2   7   2     1599.62     1541.21     48.41 o 
   3   7   2      124.36      134.51     12.36 o 
   4   7   2        2.98       -1.10      9.41 o 
   5   7   2        4.80       -4.77      9.45 o 
   6   7   2      170.63      196.32     14.64 o 
   7   7   2      154.27      167.99     26.58 o 
   8   7   2      177.99      236.78     25.74 o 
   9   7   2        1.81      -29.19     19.46 o 
  -6   8   2       11.51       26.63     35.14 o 
  -5   8   2        1.82      -22.72     15.15 o 
  -4   8   2      651.82      577.14     19.73 o 
  -3   8   2       65.21       44.09     13.21 o 
  -2   8   2        4.09        9.29     11.60 o 
  -1   8   2      172.89      203.07     15.81 o 
   0   8   2      212.10      213.17     15.17 o 
   1   8   2        0.95      -10.10      9.78 o 
   2   8   2      139.16      171.15     13.75 o 
   3   8   2       39.42       29.47     10.92 o 
   4   8   2        0.14      -11.91     10.34 o 
   5   8   2      110.16      121.43     13.77 o 
   6   8   2       16.50       -6.27     12.15 o 
   7   8   2      114.23      148.93     28.42 o 
   8   8   2        1.04      -10.62     20.18 o 
  -6   9   2       23.90      -21.53     26.00 o 
  -5   9   2      374.76      398.43     25.55 o 
  -4   9   2      117.29      101.95     21.11 o 
  -3   9   2        3.25       -9.37     20.70 o 
  -2   9   2      365.57      363.48     35.31 o 
  -1   9   2      125.32      147.68     20.86 o 
   0   9   2      210.35      238.23     23.07 o 
   1   9   2      135.93      124.33     16.47 o 
   2   9   2        4.04      -19.53     14.09 o 
   3   9   2      258.31      246.94     17.21 o 
   4   9   2      247.98      272.23     18.02 o 
   5   9   2       96.34       71.85     16.29 o 
   6   9   2       31.66       47.84     16.94 o 
  -4  10   2       28.25       51.89     36.96 o 
  -3  10   2       38.51       22.46     20.08 o 
  -2  10   2       12.25       15.01     19.10 o 
  -1  10   2       62.95       89.03     21.24 o 
   0  10   2       23.88       11.32     31.43 o 
   1  10   2        1.74      -22.00     17.98 o 
   2  10   2       24.46      -15.02     21.08 o 
   3  10   2      113.07      118.60     38.63 o 
   4  10   2       75.51       95.99     23.50 o 
 -13   0   3        1.33       -8.17     23.20 o 
 -11   0   3       20.11       20.68     17.43 o 
  -9   0   3     1156.60     1151.68     61.75 o 
  -7   0   3     1677.72     1619.64    123.76 o 
  -5   0   3      784.77      730.72     17.20 o 
  -3   0   3     2322.47     2309.28    117.71 o 
  -1   0   3       22.34       54.56      4.35 o 
   1   0   3     1894.03     2067.03     59.83 o 
   3   0   3     3772.35     3706.33    196.68 o 
   5   0   3      462.17      482.60     21.92 o 
   7   0   3      629.38      643.47     42.36 o 
   9   0   3       39.22       17.33     14.18 o 
  11   0   3       95.57       87.80     19.97 o 
  13   0   3      147.04      149.75     36.08 o 
 -13   1   3       32.16       19.87     16.56 o 
 -12   1   3        1.18      -21.18     16.42 o 
 -11   1   3        2.98      -18.23     12.15 o 
 -10   1   3       71.09       71.09     13.06 o 
  -9   1   3       25.20       15.54     10.32 o 
  -8   1   3      119.70      151.48     12.42 o 
  -7   1   3      122.53      173.99     11.72 o 
  -6   1   3      283.13      294.16     10.22 o 
  -5   1   3     1550.31     1662.08     17.63 o 
  -4   1   3      253.95      247.62      5.12 o 
  -3   1   3      418.90      414.11      5.98 o 
  -2   1   3     4306.57     4199.14     57.36 o 
  -1   1   3      169.48      173.72      4.56 o 
   0   1   3     8691.44     8585.37    144.93 o 
   1   1   3    24942.77    24989.76    203.22 o 
   2   1   3     5408.12     5524.71    104.63 o 
   3   1   3      104.65      104.94      5.89 o 
   4   1   3       61.22      108.02      5.40 o 
   5   1   3      652.36      659.50     14.14 o 
   6   1   3       83.91       84.28      6.27 o 
   7   1   3       73.58       79.61      7.92 o 
   8   1   3     1112.93     1062.07     33.78 o 
   9   1   3       36.49       51.14     10.95 o 
  10   1   3      361.65      350.73     14.80 o 
  11   1   3      163.19      182.98     15.96 o 
  12   1   3        0.14       -4.45     13.50 o 
 -13   2   3       17.08       -5.27     15.98 o 
 -12   2   3        6.13      -20.58     13.72 o 
 -11   2   3        6.62        0.18     12.66 o 
 -10   2   3       14.05       -8.71     11.01 o 
  -9   2   3       54.22       54.28     11.35 o 
  -8   2   3      456.65      455.77     14.05 o 
  -7   2   3       76.99       94.49     10.37 o 
  -6   2   3     2766.62     2681.28     45.88 o 
  -5   2   3      512.77      500.05     11.46 o 
  -4   2   3      241.92      178.01      5.60 o 
  -3   2   3      287.81      297.22      8.30 o 
  -2   2   3      770.45      747.32     10.05 o 
  -1   2   3      298.81      299.64      5.19 o 
   0   2   3     2385.08     2334.70     34.06 o 
   1   2   3     7639.14     7732.11     92.30 o 
   2   2   3     8772.89     8573.97    111.12 o 
   3   2   3       36.55       65.98      4.53 o 
   4   2   3       27.85       36.58      4.57 o 
   5   2   3       77.09      107.46      6.31 o 
   6   2   3       24.52       35.13      5.83 o 
   7   2   3       12.74        2.29      6.88 o 
   8   2   3       32.12       31.03      9.69 o 
   9   2   3        1.64      -14.48      9.65 o 
  10   2   3        8.87        1.49     10.99 o 
  11   2   3       76.08       72.82     14.11 o 
  12   2   3      115.91      146.91     17.35 o 
 -12   3   3        0.76      -20.85     13.90 o 
 -11   3   3        0.60      -16.75     12.13 o 
 -10   3   3        1.45       -8.53     10.97 o 
  -9   3   3      888.44      869.41     26.89 o 
  -8   3   3      512.38      472.50     14.58 o 
  -7   3   3       18.01       21.38      8.74 o 
  -6   3   3      474.07      461.56      9.08 o 
  -5   3   3      187.87      199.25      7.97 o 
  -4   3   3      545.33      641.99     13.36 o 
  -3   3   3     1462.79     1396.96     26.96 o 
  -2   3   3       25.11       29.50      4.04 o 
  -1   3   3      970.58      970.77     16.48 o 
   0   3   3      284.87      280.58      8.47 o 
   1   3   3      417.42      429.53      9.53 o 
   2   3   3      116.77      159.67      5.64 o 
   3   3   3      549.59      548.29     11.16 o 
   4   3   3      118.41      144.50      6.36 o 
   5   3   3        4.70        2.06      5.08 o 
   6   3   3      239.11      225.05      9.23 o 
   7   3   3      787.65      753.19     22.99 o 
   8   3   3       49.96       32.80     10.33 o 
   9   3   3      100.63      108.99     12.88 o 
  10   3   3       66.01       86.19     13.93 o 
  11   3   3      162.83      185.41     23.86 o 
  12   3   3       19.09      -10.84     19.81 o 
 -12   4   3        0.33      -21.27     14.18 o 
 -11   4   3       55.57       66.50     14.94 o 
 -10   4   3       11.58        4.78     11.69 o 
  -9   4   3       15.53       29.19     14.09 o 
  -8   4   3     1074.88     1053.51     23.63 o 
  -7   4   3      494.76      436.84     13.61 o 
  -6   4   3      218.06      212.59      8.78 o 
  -5   4   3      676.22      642.04     10.78 o 
  -4   4   3     1454.71     1420.07     27.93 o 
  -3   4   3      438.08      412.17      8.62 o 
  -2   4   3        3.07       -0.04      3.86 o 
  -1   4   3      413.72      406.13      6.89 o 
   0   4   3      819.33      741.45     14.40 o 
   1   4   3     3310.50     3310.00     61.65 o 
   2   4   3        8.79        9.81      3.86 o 
   3   4   3      130.58      132.40     13.50 o 
   4   4   3      314.11      318.99      7.88 o 
   5   4   3      417.23      434.83      9.57 o 
   6   4   3        0.02       -9.06      6.04 o 
   7   4   3       48.10       52.19      9.42 o 
   8   4   3       20.45       12.08     15.23 o 
   9   4   3       11.22        5.99     18.59 o 
  10   4   3       24.71       32.25     18.05 o 
  11   4   3        2.10      -12.72     19.62 o 
 -11   5   3        8.47        4.32     14.13 o 
 -10   5   3      131.67      141.04     15.55 o 
  -9   5   3      120.57      150.71     14.65 o 
  -8   5   3       75.57       77.43     11.78 o 
  -7   5   3       22.75       15.00      9.05 o 
  -6   5   3       13.29       11.99      6.73 o 
  -5   5   3        0.20       -1.98      5.95 o 
  -4   5   3       93.98      128.28      7.87 o 
  -3   5   3      260.23      269.87      7.51 o 
  -2   5   3      799.66      781.96     12.31 o 
  -1   5   3      251.77      237.46      6.81 o 
   0   5   3      867.27      886.30     17.08 o 
   1   5   3       40.98       54.16      6.47 o 
   2   5   3      622.18      590.98     10.76 o 
   3   5   3      179.23      197.70     10.82 o 
   4   5   3     1662.26     1651.75     40.09 o 
   5   5   3      186.46      194.71     12.21 o 
   6   5   3        5.84       -5.58      8.48 o 
   7   5   3       10.24       24.59      9.85 o 
   8   5   3      190.90      226.59     22.96 o 
   9   5   3        0.54      -17.40     15.25 o 
  10   5   3      184.87      233.69     26.09 o 
  11   5   3       30.16       28.83     21.41 o 
 -11   6   3        4.96       -8.85     18.52 o 
 -10   6   3       61.69       61.82     14.95 o 
  -9   6   3      460.50      440.91     16.45 o 
  -8   6   3       33.82       31.11     13.51 o 
  -7   6   3       75.20      127.32     19.51 o 
  -6   6   3       37.71       34.03      7.88 o 
  -5   6   3       87.98      106.83     11.23 o 
  -4   6   3        9.55        3.68      6.56 o 
  -3   6   3       45.98       49.03      7.26 o 
  -2   6   3        0.62       -4.06      6.51 o 
  -1   6   3     1488.45     1428.96     55.28 o 
   0   6   3      147.88      166.12     10.91 o 
   1   6   3     1065.28     1043.12     18.36 o 
   2   6   3       43.34       37.88      9.27 o 
   3   6   3       97.11      126.41     11.46 o 
   4   6   3       87.67      104.21     11.57 o 
   5   6   3       40.92       36.62      9.96 o 
   6   6   3       76.33       99.20     12.32 o 
   7   6   3        2.73        6.45     12.03 o 
   8   6   3       87.66       75.37     20.03 o 
   9   6   3       21.70       29.69     27.42 o 
  10   6   3       21.30       -9.95     19.39 o 
 -10   7   3       16.40        8.72     29.88 o 
  -9   7   3       94.84      122.24     21.83 o 
  -8   7   3        0.67       -1.28     25.10 o 
  -7   7   3       90.22      134.82     15.67 o 
  -6   7   3       48.73       57.95     12.90 o 
  -5   7   3        2.45        6.72      8.40 o 
  -4   7   3        6.23       -3.66      7.82 o 
  -3   7   3      288.72      267.91     12.45 o 
  -2   7   3      147.19      170.58     12.69 o 
  -1   7   3      155.42      182.44     14.63 o 
   0   7   3      378.46      373.90     13.60 o 
   1   7   3      148.15      160.45     12.74 o 
   2   7   3        8.84        0.62      9.20 o 
   3   7   3       29.12       24.02     10.27 o 
   4   7   3        2.63      -14.28     14.54 o 
   5   7   3      218.38      225.50     13.30 o 
   6   7   3       48.73       42.33     11.82 o 
   7   7   3      449.70      446.09     19.03 o 
   8   7   3       20.53       64.71     20.50 o 
   9   7   3        0.03       -2.27     20.86 o 
  -6   8   3      195.40      222.61     15.08 o 
  -5   8   3       51.89       51.24     12.01 o 
  -4   8   3      118.10      147.71     18.32 o 
  -3   8   3       61.97       76.68     13.57 o 
  -2   8   3      799.26      786.16     19.23 o 
  -1   8   3       21.17        5.89     10.30 o 
   0   8   3      207.49      236.56     14.01 o 
   1   8   3      128.44      138.99     15.87 o 
   2   8   3       28.40       16.36     10.64 o 
   3   8   3        5.39       -2.19     11.82 o 
   4   8   3        6.61      -13.55     11.43 o 
   5   8   3       85.90       97.45     13.96 o 
   6   8   3        2.85      -13.28     17.74 o 
   7   8   3       95.99       87.72     38.40 o 
   8   8   3       20.34       16.63     34.16 o 
  -6   9   3       61.34       81.34     32.05 o 
  -5   9   3       46.77       25.36     18.50 o 
  -4   9   3       24.55       35.25     18.31 o 
  -3   9   3       12.55       21.24     17.08 o 
  -2   9   3      166.87      165.14     17.50 o 
  -1   9   3        1.62       -4.78     13.71 o 
   0   9   3      109.76      111.19     16.55 o 
   1   9   3      106.61      120.71     16.54 o 
   2   9   3      152.10      152.53     22.19 o 
   3   9   3      197.73      248.68     17.61 o 
   4   9   3      276.98      272.37     17.93 o 
   5   9   3       38.91       46.53     23.54 o 
   6   9   3      110.08      115.34     16.66 o 
  -4  10   3       29.27       28.32     21.28 o 
  -3  10   3      127.57      150.13     24.41 o 
  -2  10   3       63.81       43.62     20.78 o 
  -1  10   3       32.29       21.13     20.67 o 
   0  10   3       33.18      -24.27     18.54 o 
   1  10   3       17.11       15.68     29.28 o 
   2  10   3       55.66       62.24     20.65 o 
   3  10   3       12.31       -7.91     19.40 o 
 -12   0   4        9.90        5.84     21.46 o 
 -10   0   4      483.18      428.80     34.72 o 
  -8   0   4      488.96      450.87     30.80 o 
  -6   0   4     1101.54     1050.56     22.87 o 
  -4   0   4     4287.44     4220.46    119.69 o 
  -2   0   4     1844.45     1935.30     76.22 o 
   0   0   4     2369.15     2360.04     44.46 o 
   2   0   4       10.73       11.06      4.81 o 
   4   0   4     2402.35     2394.23    104.42 o 
   6   0   4      611.26      633.94     31.25 o 
   8   0   4      330.92      296.57     17.23 o 
  10   0   4      166.53      189.98     20.86 o 
  12   0   4       83.49       61.11     21.13 o 
 -13   1   4      125.85      143.00     23.63 o 
 -12   1   4      135.92      160.26     17.94 o 
 -11   1   4       48.27       57.41     14.52 o 
 -10   1   4      121.40      184.46     15.34 o 
  -9   1   4      793.98      770.02     18.19 o 
  -8   1   4       30.60       42.38      9.83 o 
  -7   1   4       51.14       54.84      9.72 o 
  -6   1   4        4.29       -4.27      6.53 o 
  -5   1   4      470.64      482.43     10.86 o 
  -4   1   4        1.47        4.35      3.31 o 
  -3   1   4      133.51      135.89      4.57 o 
  -2   1   4       58.68       74.26      4.23 o 
  -1   1   4      174.76      179.71      4.47 o 
   0   1   4      448.82      415.65      5.44 o 
   1   1   4      654.34      695.63      8.60 o 
   2   1   4      149.09      140.05      4.67 o 
   3   1   4     1622.24     1629.15     32.75 o 
   4   1   4        2.26       -0.62      3.92 o 
   5   1   4      295.41      313.38      8.47 o 
   6   1   4      133.42      142.07      7.33 o 
   7   1   4      705.35      704.63     18.72 o 
   8   1   4       52.18       39.91     10.23 o 
   9   1   4      571.47      525.72     22.64 o 
  10   1   4      182.96      215.49     14.70 o 
  11   1   4      163.42      190.30     21.77 o 
  12   1   4      277.13      300.46     17.40 o 
 -13   2   4       27.28       23.08     23.34 o 
 -12   2   4        1.04      -20.11     13.41 o 
 -11   2   4        8.44      -17.63     15.26 o 
 -10   2   4      161.34      176.45     22.14 o 
  -9   2   4      151.03      204.37     14.64 o 
  -8   2   4       48.53       66.68     10.81 o 
  -7   2   4       82.02      111.14     10.84 o 
  -6   2   4      364.61      400.16      9.90 o 
  -5   2   4      276.52      216.12      7.41 o 
  -4   2   4      103.73      128.73      7.21 o 
  -3   2   4       86.57       95.46      4.94 o 
  -2   2   4      145.84      132.99      4.57 o 
  -1   2   4      505.14      456.62      7.18 o 
   0   2   4       23.63       33.27      5.31 o 
   1   2   4        3.17        2.59      4.34 o 
   2   2   4      251.69      266.56      5.04 o 
   3   2   4     2549.11     2657.25     53.39 o 
   4   2   4       91.73      115.85      5.93 o 
   5   2   4      831.70      805.38     22.44 o 
   6   2   4      539.43      522.33     19.41 o 
   7   2   4      191.63      191.80      9.74 o 
   8   2   4        6.58       -1.51      8.90 o 
   9   2   4       76.63       85.24     12.18 o 
  10   2   4       24.99       18.48     11.52 o 
  11   2   4        0.04      -17.84     11.89 o 
  12   2   4        0.13       21.19     20.97 o 
 -12   3   4       45.41       10.87     14.64 o 
 -11   3   4       23.18        9.19     13.40 o 
 -10   3   4      103.08      161.67     21.39 o 
  -9   3   4       93.56      127.00     13.50 o 
  -8   3   4      264.05      246.47     12.06 o 
  -7   3   4      128.41      152.84     15.33 o 
  -6   3   4      375.16      354.59     10.50 o 
  -5   3   4        0.00       -7.05      4.70 o 
  -4   3   4      867.14      884.66     19.07 o 
  -3   3   4        4.65        1.15      3.76 o 
  -2   3   4      829.87      812.60      9.61 o 
  -1   3   4        4.78        3.28      3.31 o 
   0   3   4       90.75      119.17      7.14 o 
   1   3   4      218.45      206.01      8.12 o 
   2   3   4     6311.12     6383.49    101.63 o 
   3   3   4     2051.16     2019.74     36.57 o 
   4   3   4        1.85       -2.17      4.42 o 
   5   3   4      253.33      256.81      7.84 o 
   6   3   4      818.33      811.12     22.57 o 
   7   3   4       94.06      104.93      8.34 o 
   8   3   4      153.84      202.24     13.70 o 
   9   3   4        4.88       -2.18     14.64 o 
  10   3   4      155.75      209.16     23.46 o 
  11   3   4       22.17      -14.65     18.00 o 
  12   3   4       86.07      101.83     23.89 o 
 -12   4   4       32.20       36.02     16.01 o 
 -11   4   4       14.23       -1.84     13.11 o 
 -10   4   4       31.97       14.71     12.17 o 
  -9   4   4        0.50       -4.44     10.40 o 
  -8   4   4      211.92      217.62     13.05 o 
  -7   4   4     1099.91     1054.43     26.97 o 
  -6   4   4      239.21      214.44     10.40 o 
  -5   4   4      623.96      640.74     10.76 o 
  -4   4   4      139.53      146.09      7.15 o 
  -3   4   4       76.34      132.55      7.00 o 
  -2   4   4      154.46      140.03      5.42 o 
  -1   4   4      542.00      561.00      9.80 o 
   0   4   4      631.14      633.82     13.36 o 
   1   4   4      246.36      234.28      9.29 o 
   2   4   4      177.24      194.94      9.45 o 
   3   4   4      151.93      169.74      9.81 o 
   4   4   4      100.70      115.58      9.86 o 
   5   4   4       28.63       27.42      8.08 o 
   6   4   4      178.44      190.69     12.07 o 
   7   4   4       48.10       43.18      9.53 o 
   8   4   4      192.50      221.41     21.98 o 
   9   4   4       32.17        5.48     28.44 o 
  10   4   4       68.42       63.07     20.49 o 
  11   4   4        1.27       -7.92     39.27 o 
 -11   5   4      139.52      160.94     17.31 o 
 -10   5   4       14.41        9.96     12.94 o 
  -9   5   4      202.48      223.59     15.44 o 
  -8   5   4       22.33       23.05     10.56 o 
  -7   5   4        3.57      -12.87      8.74 o 
  -6   5   4      563.91      529.40     12.98 o 
  -5   5   4       24.21       32.06      6.78 o 
  -4   5   4      327.15      325.20      8.96 o 
  -3   5   4      808.66      855.49     13.56 o 
  -2   5   4       88.89      108.14      7.43 o 
  -1   5   4       52.62       62.69     10.63 o 
   0   5   4      458.14      465.14     12.64 o 
   1   5   4       58.04       66.21      8.77 o 
   2   5   4        0.59       -1.49      7.61 o 
   3   5   4      126.41      168.35     11.57 o 
   4   5   4      177.32      193.78     11.46 o 
   5   5   4      145.53      217.20     16.48 o 
   6   5   4       57.02       68.17     10.68 o 
   7   5   4      332.75      304.87     18.16 o 
   8   5   4        9.36        3.85     15.87 o 
   9   5   4      493.85      471.84     24.54 o 
  10   5   4       11.98        0.67     24.96 o 
  11   5   4       12.59      -34.85     27.29 o 
 -11   6   4        7.63        5.76     15.98 o 
 -10   6   4        0.08      -12.29     13.48 o 
  -9   6   4        1.78       -7.93     12.98 o 
  -8   6   4       53.68       48.77     16.11 o 
  -7   6   4       30.92       46.73     14.75 o 
  -6   6   4       42.44       48.73      8.99 o 
  -5   6   4        0.39       -8.96      7.95 o 
  -4   6   4       19.54       18.88      8.14 o 
  -3   6   4      330.07      337.23     13.33 o 
  -2   6   4      320.48      306.60     12.31 o 
  -1   6   4      345.91      314.88     12.66 o 
   0   6   4      475.21      493.11     16.48 o 
   1   6   4      777.23      739.04     23.82 o 
   2   6   4     1041.67     1006.75     19.11 o 
   3   6   4       51.04       54.81     10.42 o 
   4   6   4      248.11      243.45     12.87 o 
   5   6   4        5.13       -5.46      9.33 o 
   6   6   4        2.91       -6.24     10.00 o 
   7   6   4      132.39      147.43     14.16 o 
   8   6   4        7.03       -1.11     17.61 o 
   9   6   4        4.48        5.02     19.11 o 
  10   6   4        8.63      -16.07     20.51 o 
  -9   7   4        0.39      -37.75     25.17 o 
  -8   7   4        3.98      -11.43     17.16 o 
  -7   7   4       29.95       -4.76     18.43 o 
  -6   7   4      590.93      530.58     19.06 o 
  -5   7   4      192.65      229.93     12.71 o 
  -4   7   4      194.34      219.39     12.03 o 
  -3   7   4       11.36       -1.90      9.56 o 
  -2   7   4       44.49       52.46     10.38 o 
  -1   7   4        1.25       -8.92      8.81 o 
   0   7   4      126.67      153.35     12.33 o 
   1   7   4       10.39        9.30      9.31 o 
   2   7   4       33.29       23.18     10.31 o 
   3   7   4       90.07      113.83     12.56 o 
   4   7   4      363.23      367.46     15.06 o 
   5   7   4       29.09       52.24     12.24 o 
   6   7   4      128.06      177.32     18.24 o 
   7   7   4       28.44       45.62     14.68 o 
   8   7   4       42.64       43.46     27.27 o 
   9   7   4       46.26       60.93     22.74 o 
  -7   8   4      231.96      276.94     25.81 o 
  -6   8   4       21.42       -1.05     17.13 o 
  -5   8   4      128.02      163.53     14.69 o 
  -4   8   4        6.57      -13.15     10.79 o 
  -3   8   4      385.01      375.19     15.04 o 
  -2   8   4       54.56       47.14     11.60 o 
  -1   8   4       21.76       13.57     19.94 o 
   0   8   4       55.03       56.93     11.36 o 
   1   8   4      247.29      254.00     13.72 o 
   2   8   4       41.08       43.90     11.87 o 
   3   8   4      126.33      137.49     14.38 o 
   4   8   4       31.60        8.01     11.75 o 
   5   8   4       44.97       45.62     13.26 o 
   6   8   4      114.51       94.53     17.04 o 
   7   8   4       10.84       -5.82     16.22 o 
  -5   9   4       38.68       65.37     18.81 o 
  -4   9   4      276.50      259.15     17.70 o 
  -3   9   4        0.45      -15.87     13.75 o 
  -2   9   4       72.39       65.09     22.47 o 
  -1   9   4       92.14       84.03     15.85 o 
   0   9   4       20.77       16.80     12.06 o 
   1   9   4       17.46       -5.87     12.21 o 
   2   9   4      338.95      331.62     24.25 o 
   3   9   4        0.50       -8.19     12.68 o 
   4   9   4        0.20      -19.43     12.96 o 
   5   9   4      120.22      167.58     17.08 o 
   6   9   4       83.74      108.51     18.88 o 
  -3  10   4      106.83       97.10     22.67 o 
  -2  10   4       17.00      -18.50     19.11 o 
  -1  10   4       99.03      115.72     52.73 o 
   0  10   4      123.30       96.35     22.42 o 
   1  10   4        0.03       -5.84     15.87 o 
   2  10   4      141.19      176.83     20.24 o 
   3  10   4      110.99      122.31     27.35 o 
 -13   0   5        5.32       -4.57     22.74 o 
 -11   0   5       58.98       31.04     19.52 o 
  -9   0   5      733.07      626.77     24.04 o 
  -7   0   5      856.87      811.91     36.37 o 
  -5   0   5      839.33      831.78     28.48 o 
  -3   0   5     2691.62     2795.92     86.72 o 
  -1   0   5      596.33      583.54     18.70 o 
   1   0   5     2434.35     2390.73     44.20 o 
   3   0   5      631.01      657.12     17.81 o 
   5   0   5     2684.75     2807.77    121.30 o 
   7   0   5     1785.35     1777.81     81.32 o 
   9   0   5      379.49      326.14     19.57 o 
  11   0   5       15.14      -16.75     16.85 o 
 -13   1   5       18.03        2.38     17.16 o 
 -12   1   5        6.79       -5.96     14.78 o 
 -11   1   5       50.40       32.67     14.09 o 
 -10   1   5       77.71      103.35     13.82 o 
  -9   1   5      690.92      620.64     19.50 o 
  -8   1   5        3.72       -2.66      9.15 o 
  -7   1   5      612.79      590.99     23.92 o 
  -6   1   5       22.57       28.79      7.95 o 
  -5   1   5      381.28      465.80     10.80 o 
  -4   1   5        7.21        4.54      3.64 o 
  -3   1   5      152.95      172.84      5.20 o 
  -2   1   5     1865.25     1919.44     17.89 o 
  -1   1   5      307.72      289.20      6.09 o 
   0   1   5      304.24      342.64      6.17 o 
   1   1   5     3156.31     3205.92     43.74 o 
   2   1   5      331.31      344.94      6.79 o 
   3   1   5       97.50      115.61      6.25 o 
   4   1   5      240.85      252.48      6.87 o 
   5   1   5      159.41      155.26      6.76 o 
   6   1   5      187.54      175.20      7.49 o 
   7   1   5       38.35       47.90      7.13 o 
   8   1   5       16.46       -4.99      8.48 o 
   9   1   5        1.82      -14.26      9.56 o 
  10   1   5        7.20       -3.09     10.86 o 
  11   1   5      290.31      280.88     14.95 o 
  12   1   5        0.54       16.65     21.11 o 
 -13   2   5        0.14      -24.59     16.39 o 
 -12   2   5        0.78      -21.17     14.11 o 
 -11   2   5        0.01       -8.80     13.85 o 
 -10   2   5       32.88       13.84     14.01 o 
  -9   2   5        0.12      -14.88      9.92 o 
  -8   2   5      292.87      295.85     12.73 o 
  -7   2   5       44.13       37.29      9.57 o 
  -6   2   5       16.07        1.61      7.70 o 
  -5   2   5      182.96      163.13      6.34 o 
  -4   2   5     4180.37     4219.72     36.69 o 
  -3   2   5     2283.70     2367.48     18.00 o 
  -2   2   5      124.07      109.21      4.70 o 
  -1   2   5       62.31       66.96      3.76 o 
   0   2   5     1311.98     1233.49     14.33 o 
   1   2   5      565.15      650.90     11.39 o 
   2   2   5     2219.67     2324.42     18.65 o 
   3   2   5      954.94      972.70      9.99 o 
   4   2   5     1190.08     1137.11     20.37 o 
   5   2   5      671.01      646.58     18.07 o 
   6   2   5     1344.21     1287.12     17.98 o 
   7   2   5        1.93       -8.69      6.23 o 
   8   2   5        8.34        5.17      9.78 o 
   9   2   5        3.71       -1.79     10.05 o 
  10   2   5       75.75       71.55     29.30 o 
  11   2   5       51.93       44.35     18.56 o 
  12   2   5      145.55      108.98     24.09 o 
 -12   3   5        0.99       -1.38     14.56 o 
 -11   3   5      126.98      127.53     15.82 o 
 -10   3   5        0.26      -16.45     10.96 o 
  -9   3   5      218.50      229.57     14.22 o 
  -8   3   5      142.50      176.21     13.82 o 
  -7   3   5        7.71       16.09      8.62 o 
  -6   3   5      360.44      329.27     11.59 o 
  -5   3   5      133.23      153.15      7.69 o 
  -4   3   5      222.49      244.88      7.10 o 
  -3   3   5      126.23      143.36      5.76 o 
  -2   3   5       54.83       60.39      5.04 o 
  -1   3   5      438.73      431.81     10.78 o 
   0   3   5      106.71      127.53      8.29 o 
   1   3   5     1027.27     1119.39     15.47 o 
   2   3   5      606.98      637.96     12.76 o 
   3   3   5     2196.69     2216.24     30.11 o 
   4   3   5      364.11      342.80     11.00 o 
   5   3   5       11.91       20.67      6.65 o 
   6   3   5      284.57      284.35     13.96 o 
   7   3   5      223.32      235.48     11.81 o 
   8   3   5        0.09      -25.79     19.22 o 
   9   3   5       43.08       51.37     17.29 o 
  10   3   5        7.47      -18.78     16.75 o 
  11   3   5       79.09      113.77     26.69 o 
 -12   4   5        0.10      -20.07     14.92 o 
 -11   4   5        0.20      -10.08     12.97 o 
 -10   4   5        0.10      -23.61     15.74 o 
  -9   4   5       12.62        1.64     10.70 o 
  -8   4   5      131.59      138.93     13.01 o 
  -7   4   5        8.11        7.56      9.57 o 
  -6   4   5        8.82        3.37     11.39 o 
  -5   4   5       10.61       18.89      5.98 o 
  -4   4   5       64.12       66.11      6.51 o 
  -3   4   5       81.78      109.41      6.65 o 
  -2   4   5     1367.34     1385.71     25.80 o 
  -1   4   5     1302.13     1228.09     16.24 o 
   0   4   5       75.04       91.19      9.01 o 
   1   4   5      364.28      365.62     16.78 o 
   2   4   5     1886.14     1819.70     37.33 o 
   3   4   5     1889.04     1845.53     34.61 o 
   4   4   5      454.96      438.06     15.97 o 
   5   4   5      872.94      928.38     25.90 o 
   6   4   5     1038.08     1016.11     20.38 o 
   7   4   5        0.14       -4.80     11.49 o 
   8   4   5        8.61        0.91     15.47 o 
   9   4   5      160.81      224.08     24.75 o 
  10   4   5       11.47       -6.18     29.32 o 
  11   4   5       18.25      -29.20     19.47 o 
 -11   5   5        0.64      -20.85     13.90 o 
 -10   5   5      111.83      130.61     15.63 o 
  -9   5   5       42.20       40.14     12.43 o 
  -8   5   5       10.91      -15.23     10.15 o 
  -7   5   5       92.38      104.06     12.20 o 
  -6   5   5       94.69      119.01      8.76 o 
  -5   5   5       86.79      109.51      8.12 o 
  -4   5   5      814.05      779.08     28.49 o 
  -3   5   5        2.53       -8.80      6.59 o 
  -2   5   5      287.92      278.70     10.23 o 
  -1   5   5      153.56      178.03     10.59 o 
   0   5   5      418.07      435.79     15.73 o 
   1   5   5       30.60       35.98      8.27 o 
   2   5   5       77.24       88.85      9.97 o 
   3   5   5      244.52      225.77     11.26 o 
   4   5   5       37.41       33.71      9.91 o 
   5   5   5        6.39       -8.41      8.41 o 
   6   5   5        5.70       -6.45     12.92 o 
   7   5   5        2.94      -14.82      9.88 o 
   8   5   5        0.22        2.41     22.58 o 
   9   5   5        1.45      -20.00     17.07 o 
  10   5   5       12.22       -9.74     34.56 o 
 -10   6   5        0.02       -9.28     22.65 o 
  -9   6   5       64.67       66.51     15.87 o 
  -8   6   5        6.42       17.36     16.15 o 
  -7   6   5       23.68       47.55     17.27 o 
  -6   6   5       89.48       95.05     13.69 o 
  -5   6   5      804.05      772.53     33.76 o 
  -4   6   5       26.77       20.01      8.34 o 
  -3   6   5      793.94      793.87     19.70 o 
  -2   6   5      117.18      136.11     11.72 o 
  -1   6   5      272.61      241.10     11.95 o 
   0   6   5       46.79       48.81     10.99 o 
   1   6   5       48.12       57.62     10.11 o 
   2   6   5      165.38      191.16     12.52 o 
   3   6   5      489.92      468.47     17.60 o 
   4   6   5       22.83       15.19      9.84 o 
   5   6   5        8.87       11.94      9.92 o 
   6   6   5      121.96      161.71     22.17 o 
   7   6   5      283.15      266.53     16.01 o 
   8   6   5        1.69      -22.83     17.04 o 
   9   6   5      279.21      294.05     24.96 o 
  -9   7   5       62.07       64.98     22.67 o 
  -8   7   5        0.01       -1.91     17.68 o 
  -7   7   5      109.98      145.15     23.08 o 
  -6   7   5        4.23       11.98     18.13 o 
  -5   7   5       43.96       69.56     10.32 o 
  -4   7   5       56.85       38.50     10.50 o 
  -3   7   5      554.69      521.99     15.86 o 
  -2   7   5      376.50      360.69     15.72 o 
  -1   7   5      490.43      466.01     22.27 o 
   0   7   5      362.48      337.78     17.70 o 
   1   7   5       39.09       25.95     10.32 o 
   2   7   5        0.54      -14.31      9.54 o 
   3   7   5       68.59       69.13     11.68 o 
   4   7   5       36.69       19.49     11.19 o 
   5   7   5       42.11       45.06     12.28 o 
   6   7   5        1.23        4.91     11.99 o 
   7   7   5       56.67       81.47     14.18 o 
   8   7   5        1.32      -29.83     19.89 o 
  -8   8   5       11.73       22.49     21.38 o 
  -7   8   5       27.38       17.71     33.72 o 
  -6   8   5        1.83       -1.25     15.09 o 
  -5   8   5      134.55      152.99     13.12 o 
  -4   8   5      127.52      174.18     22.28 o 
  -3   8   5       98.31      112.15     13.39 o 
  -2   8   5        3.93        2.75     10.92 o 
  -1   8   5       19.89       37.70     11.88 o 
   0   8   5      495.46      467.58     17.37 o 
   1   8   5       35.04       47.07     12.01 o 
   2   8   5      577.58      570.76     23.31 o 
   3   8   5      249.83      249.41     15.62 o 
   4   8   5      302.78      314.24     15.87 o 
   5   8   5       15.09       33.45     13.30 o 
   6   8   5      150.35      154.35     16.95 o 
   7   8   5       15.65       14.65     16.58 o 
  -6   9   5       21.37       28.46     20.81 o 
  -5   9   5       21.61       11.96     22.06 o 
  -4   9   5       66.79       53.04     15.40 o 
  -3   9   5        0.03      -18.04     14.97 o 
  -2   9   5       63.40       83.73     14.05 o 
  -1   9   5       10.45      -13.07     13.72 o 
   0   9   5      110.63      138.26     15.72 o 
   1   9   5       39.83       14.35     14.43 o 
   2   9   5        6.79        7.89     13.00 o 
   3   9   5       36.82       18.77     20.84 o 
   4   9   5      164.69      195.96     17.60 o 
   5   9   5       15.92      -12.56     14.99 o 
  -2  10   5      127.36      130.22     19.86 o 
  -1  10   5      328.24      281.22     20.64 o 
   0  10   5        3.24       -4.15     16.04 o 
   1  10   5       78.65       61.02     18.05 o 
 -12   0   6        0.19      -30.33     20.22 o 
 -10   0   6        3.35      -20.72     15.85 o 
  -8   0   6      136.27      119.76     17.20 o 
  -6   0   6      174.14      176.85     20.60 o 
  -4   0   6     5933.67     6508.03    356.87 o 
  -2   0   6      401.77      484.23     13.79 o 
   0   0   6      260.91      304.64      8.46 o 
   2   0   6      138.75      154.66      7.85 o 
   4   0   6      425.07      428.19     25.60 o 
   6   0   6     1829.23     1766.40     50.36 o 
   8   0   6      676.96      619.41     44.91 o 
  10   0   6        4.30       18.88     16.65 o 
  12   0   6       16.19       24.40     21.74 o 
 -13   1   6        2.13      -23.87     15.91 o 
 -12   1   6       17.00       -4.58     15.16 o 
 -11   1   6        8.68      -19.18     12.78 o 
 -10   1   6      119.44      157.75     15.45 o 
  -9   1   6      455.05      434.14     15.64 o 
  -8   1   6     1053.82      977.83     30.66 o 
  -7   1   6      215.53      230.16     11.08 o 
  -6   1   6      487.23      498.12     14.81 o 
  -5   1   6      670.20      750.41     10.92 o 
  -4   1   6      205.75      208.01      6.29 o 
  -3   1   6       92.25      122.14      5.89 o 
  -2   1   6      250.28      219.86      5.73 o 
  -1   1   6     1072.79     1042.95     14.12 o 
   0   1   6      131.71      132.56      5.02 o 
   1   1   6     2234.13     2306.38     21.06 o 
   2   1   6       30.36       30.00      4.32 o 
   3   1   6      572.76      587.96     11.03 o 
   4   1   6      260.85      225.36      7.53 o 
   5   1   6        2.63       -7.86      5.24 o 
   6   1   6        6.96        4.50      6.27 o 
   7   1   6       23.90       36.33      7.17 o 
   8   1   6        4.91        3.35      9.00 o 
   9   1   6       73.60       96.11     12.26 o 
  10   1   6       24.27       27.54     22.29 o 
  11   1   6       38.06       53.18     16.10 o 
  12   1   6       46.73       75.42     23.41 o 
 -12   2   6       25.58       -5.63     15.36 o 
 -11   2   6        0.05      -17.55     12.91 o 
 -10   2   6        0.59       -4.62     11.65 o 
  -9   2   6       14.38       13.30     10.86 o 
  -8   2   6       56.39       72.95     11.60 o 
  -7   2   6      309.92      315.50     12.34 o 
  -6   2   6       24.03       19.95      9.30 o 
  -5   2   6       61.73       73.78      6.16 o 
  -4   2   6      827.03      836.46     10.64 o 
  -3   2   6      154.39      152.16      5.84 o 
  -2   2   6      143.40      141.34      5.29 o 
  -1   2   6        2.52        4.89      3.71 o 
   0   2   6      448.86      486.33      8.13 o 
   1   2   6      444.77      426.92     10.37 o 
   2   2   6      930.85      972.68     18.76 o 
   3   2   6     1283.14     1246.84     11.93 o 
   4   2   6      218.76      202.80      7.32 o 
   5   2   6        1.19        3.38      5.34 o 
   6   2   6       81.42      109.46      9.21 o 
   7   2   6      451.99      431.63     12.97 o 
   8   2   6      526.43      458.46     21.74 o 
   9   2   6      294.34      256.16     19.27 o 
  10   2   6        7.62      -25.54     18.40 o 
  11   2   6      233.46      302.39     28.02 o 
 -12   3   6       24.46       25.95     15.92 o 
 -11   3   6       48.95       50.73     14.53 o 
 -10   3   6       98.77      115.66     14.78 o 
  -9   3   6       12.59       -4.47     10.66 o 
  -8   3   6      527.06      520.39     16.75 o 
  -7   3   6      253.61      217.08     11.47 o 
  -6   3   6      665.84      649.61     14.77 o 
  -5   3   6       32.43       33.11      5.74 o 
  -4   3   6       52.52       58.49      6.62 o 
  -3   3   6        6.97       20.04      4.96 o 
  -2   3   6      136.11      139.89      5.35 o 
  -1   3   6      190.54      202.62      7.92 o 
   0   3   6     2432.21     2320.38     48.82 o 
   1   3   6       38.44       48.62      7.38 o 
   2   3   6     3231.88     3290.04     91.73 o 
   3   3   6     1757.26     1781.71     21.23 o 
   4   3   6        5.18       -0.94      7.22 o 
   5   3   6        1.99       -7.63      7.58 o 
   6   3   6       11.34       13.29     11.06 o 
   7   3   6        8.11       -1.15      8.59 o 
   8   3   6        0.02        4.62     14.86 o 
   9   3   6        2.82      -19.14     14.77 o 
  10   3   6        0.07      -27.08     18.05 o 
  11   3   6       22.53        3.61     20.58 o 
 -12   4   6        2.44      -18.07     15.87 o 
 -11   4   6        0.76      -25.74     17.24 o 
 -10   4   6        2.83       -9.16     12.24 o 
  -9   4   6       68.24       57.14     12.77 o 
  -8   4   6      173.82      188.22     14.36 o 
  -7   4   6     1322.23     1265.02     27.34 o 
  -6   4   6      129.33      188.40     19.80 o 
  -5   4   6      384.94      375.12      9.65 o 
  -4   4   6      136.95      163.47      9.03 o 
  -3   4   6        8.23        6.55      6.31 o 
  -2   4   6      342.34      380.04     10.40 o 
  -1   4   6       58.02       63.48      8.20 o 
   0   4   6        0.51       -9.65      6.43 o 
   1   4   6       61.17       53.77      8.41 o 
   2   4   6      111.12      135.13     10.49 o 
   3   4   6       24.37       19.59      8.17 o 
   4   4   6       39.05       51.70      9.48 o 
   5   4   6      756.37      706.14     19.09 o 
   6   4   6       85.54       94.42     10.85 o 
   7   4   6        3.30      -12.96      9.06 o 
   8   4   6      485.93      445.89     23.49 o 
   9   4   6       23.44        2.13     17.00 o 
  10   4   6       69.41       59.97     21.34 o 
  11   4   6       27.67       14.96     37.37 o 
 -11   5   6        4.36      -24.26     25.78 o 
 -10   5   6        2.99      -14.43     12.89 o 
  -9   5   6      155.25      201.04     17.45 o 
  -8   5   6      321.67      300.19     19.52 o 
  -7   5   6      696.28      674.53     24.67 o 
  -6   5   6      210.79      220.68     26.25 o 
  -5   5   6      375.07      397.61     31.19 o 
  -4   5   6        9.60       10.17      9.80 o 
  -3   5   6      328.87      307.65     11.04 o 
  -2   5   6      132.45      161.85     10.34 o 
  -1   5   6      854.93      861.48     25.10 o 
   0   5   6       15.78        7.89      7.91 o 
   1   5   6     1154.04     1098.48     29.46 o 
   2   5   6       35.22       37.73      8.96 o 
   3   5   6      295.65      294.83     12.70 o 
   4   5   6      270.76      254.13     12.73 o 
   5   5   6       46.08       53.50     10.16 o 
   6   5   6       19.98        8.95      9.34 o 
   7   5   6      169.59      184.11     20.17 o 
   8   5   6       12.35       -8.31     16.98 o 
   9   5   6      161.47      189.91     24.63 o 
  10   5   6        5.94      -14.93     20.35 o 
 -10   6   6        4.37       -8.09     20.13 o 
  -9   6   6       29.51        6.00     19.31 o 
  -8   6   6        7.06        1.27     16.02 o 
  -7   6   6       36.98       38.77     17.42 o 
  -6   6   6       47.18       74.84     17.24 o 
  -5   6   6       25.52       46.14     19.41 o 
  -4   6   6      105.71      123.92     10.81 o 
  -3   6   6       63.80       77.89      9.68 o 
  -2   6   6        7.70        8.22      9.09 o 
  -1   6   6      157.00      164.11     12.74 o 
   0   6   6        1.34      -10.67      8.39 o 
   1   6   6       16.20        0.12      8.99 o 
   2   6   6      202.22      222.53     13.30 o 
   3   6   6        4.33      -13.01      8.67 o 
   4   6   6       69.54       78.97     11.83 o 
   5   6   6      144.24      185.75     14.50 o 
   6   6   6      136.65      132.38     13.80 o 
   7   6   6       40.63       54.33     13.00 o 
   8   6   6      267.88      273.41     21.92 o 
   9   6   6        8.17      -28.55     41.69 o 
  -9   7   6       17.05       10.86     21.09 o 
  -8   7   6      211.14      296.52     40.69 o 
  -7   7   6        5.36       26.13     28.13 o 
  -6   7   6        0.46      -12.88     15.23 o 
  -5   7   6       34.84       42.85     10.44 o 
  -4   7   6      169.07      189.57     12.77 o 
  -3   7   6      401.83      384.03     18.87 o 
  -2   7   6      326.34      314.69     14.09 o 
  -1   7   6      266.16      240.47     13.10 o 
   0   7   6      258.69      254.48     13.42 o 
   1   7   6       13.54       13.54     10.45 o 
   2   7   6      124.44      164.79     14.31 o 
   3   7   6       37.92       33.26     11.19 o 
   4   7   6      268.97      272.02     14.71 o 
   5   7   6        0.02      -15.04     11.27 o 
   6   7   6       62.38       70.86     13.98 o 
   7   7   6        0.01      -18.98     12.66 o 
   8   7   6      128.74      144.11     25.73 o 
  -8   8   6        8.78        3.04     21.01 o 
  -7   8   6      119.52      125.97     19.08 o 
  -6   8   6        0.25      -18.10     15.02 o 
  -5   8   6       52.04       79.05     12.34 o 
  -4   8   6        6.68       -7.11     13.48 o 
  -3   8   6       19.95       14.54     12.75 o 
  -2   8   6       40.00       24.93     11.90 o 
  -1   8   6       59.40       50.19     14.76 o 
   0   8   6        8.52      -15.70     11.01 o 
   1   8   6       69.29       88.02     13.28 o 
   2   8   6       15.69      -16.96     16.63 o 
   3   8   6        1.91      -15.03     19.96 o 
   4   8   6        0.00       10.64     12.62 o 
   5   8   6      218.66      248.27     17.26 o 
   6   8   6        4.70      -26.12     17.41 o 
   7   8   6      111.82      121.53     20.32 o 
  -5   9   6       12.36        5.95     20.37 o 
  -4   9   6        2.84        5.25     13.99 o 
  -3   9   6       21.47        7.33     16.42 o 
  -2   9   6      169.38      205.52     17.12 o 
  -1   9   6      225.27      241.46     17.85 o 
   0   9   6       74.99       51.52     13.95 o 
   1   9   6       22.35       33.67     13.60 o 
   2   9   6      108.46      139.18     16.27 o 
   3   9   6       72.24       74.22     15.58 o 
   4   9   6        2.58      -13.61     14.62 o 
 -11   0   7      141.90      181.33     23.76 o 
  -9   0   7       50.61       72.68     20.91 o 
  -7   0   7        1.09        0.67     12.02 o 
  -5   0   7        0.18        0.48     13.98 o 
  -3   0   7      506.30      607.49     12.93 o 
  -1   0   7       54.43       86.95      6.30 o 
   1   0   7     1445.95     1477.59     23.00 o 
   3   0   7     1529.26     1476.60     39.28 o 
   5   0   7       27.01       32.19      8.51 o 
   7   0   7       17.21       25.24     10.25 o 
   9   0   7       39.83       38.40     15.98 o 
  11   0   7       73.19       80.30     20.95 o 
 -12   1   7       31.54       17.01     16.09 o 
 -11   1   7        3.50      -17.66     15.75 o 
 -10   1   7       84.29       66.81     13.72 o 
  -9   1   7      118.78      131.45     14.04 o 
  -8   1   7       45.65       36.30     11.28 o 
  -7   1   7      516.79      535.94     14.67 o 
  -6   1   7       94.58      125.00     10.86 o 
  -5   1   7      114.49      141.27      7.99 o 
  -4   1   7        9.73        6.51      4.84 o 
  -3   1   7      335.75      344.87      7.53 o 
  -2   1   7        0.04       -2.62      4.10 o 
  -1   1   7      194.15      201.17      6.48 o 
   0   1   7      137.34      140.33      5.12 o 
   1   1   7        4.95       -1.47      3.83 o 
   2   1   7     1141.49     1111.97     13.30 o 
   3   1   7      992.76     1000.39     14.73 o 
   4   1   7     2038.92     1978.63     24.04 o 
   5   1   7      238.15      244.09      8.24 o 
   6   1   7      277.24      254.12      8.81 o 
   7   1   7        0.12        0.99      6.82 o 
   8   1   7      457.16      377.40     15.69 o 
   9   1   7       27.46       28.84     13.35 o 
  10   1   7       26.06       19.62     33.53 o 
  11   1   7      121.74      110.62     22.12 o 
 -12   2   7       93.95       86.75     17.58 o 
 -11   2   7        0.29      -19.86     13.24 o 
 -10   2   7       13.77       -4.93     12.21 o 
  -9   2   7       31.37       19.48     11.94 o 
  -8   2   7      274.48      261.97     13.06 o 
  -7   2   7      256.65      225.99     11.64 o 
  -6   2   7      166.18      193.97     12.26 o 
  -5   2   7      315.76      305.98      8.32 o 
  -4   2   7      138.23      152.96      8.87 o 
  -3   2   7      475.51      507.15      9.09 o 
  -2   2   7      149.05      138.76      6.13 o 
  -1   2   7      158.39      142.12      5.81 o 
   0   2   7       82.43       98.84      6.48 o 
   1   2   7      253.10      243.56      7.04 o 
   2   2   7       13.05       18.91      5.37 o 
   3   2   7       27.85       46.82      6.31 o 
   4   2   7       30.30       43.87      6.98 o 
   5   2   7       31.01       21.51      6.91 o 
   6   2   7      182.39      186.83     10.97 o 
   7   2   7      659.15      629.14     23.89 o 
   8   2   7        0.36       19.18     15.05 o 
   9   2   7       24.90      -12.11     15.60 o 
  10   2   7      103.36      100.56     20.57 o 
  11   2   7       42.35       39.06     42.26 o 
 -12   3   7       62.91       71.44     18.26 o 
 -11   3   7       36.52       13.08     25.78 o 
 -10   3   7        0.63      -17.88     11.92 o 
  -9   3   7      107.76       95.53     13.60 o 
  -8   3   7        1.93      -14.60      9.73 o 
  -7   3   7      154.59      190.93     15.83 o 
  -6   3   7      448.37      458.20     13.76 o 
  -5   3   7        5.77       -0.50      5.94 o 
  -4   3   7      187.93      188.97      7.72 o 
  -3   3   7        2.69        5.11      5.00 o 
  -2   3   7       31.10       35.26      4.87 o 
  -1   3   7      315.07      293.97      9.35 o 
   0   3   7      251.34      262.94     12.42 o 
   1   3   7     1251.55     1271.78     18.30 o 
   2   3   7       17.44       26.13      7.46 o 
   3   3   7      311.66      310.37     11.72 o 
   4   3   7       95.02      143.58     11.32 o 
   5   3   7      820.01      780.04     31.33 o 
   6   3   7       60.38       70.22     10.50 o 
   7   3   7      366.30      359.52     24.82 o 
   8   3   7      126.39      167.87     21.23 o 
   9   3   7      110.17      137.22     21.73 o 
  10   3   7        0.68        2.82     17.68 o 
  11   3   7      118.27      119.19     24.21 o 
 -11   4   7       20.79       35.86     16.09 o 
 -10   4   7       80.36      105.99     15.58 o 
  -9   4   7       77.24       82.74     13.76 o 
  -8   4   7        0.74       -3.88     10.45 o 
  -7   4   7        1.39      -13.92      9.48 o 
  -6   4   7        1.89       -2.21      8.77 o 
  -5   4   7        0.02        4.98      6.78 o 
  -4   4   7        0.06       -4.49      8.64 o 
  -3   4   7      241.75      231.89      9.65 o 
  -2   4   7       10.79        4.07      6.35 o 
  -1   4   7       23.77       19.79      7.66 o 
   0   4   7      267.19      258.50     10.97 o 
   1   4   7       49.63       56.97      8.80 o 
   2   4   7       41.09       36.33      8.61 o 
   3   4   7      161.35      179.14     11.62 o 
   4   4   7      724.56      735.06     17.83 o 
   5   4   7      194.60      212.17     18.10 o 
   6   4   7        6.33      -13.75      9.17 o 
   7   4   7      114.73      140.46     20.32 o 
   8   4   7       34.95       12.42     16.76 o 
   9   4   7       15.20       37.08     19.62 o 
  10   4   7      155.28      160.77     25.24 o 
 -11   5   7        0.01      -10.60     21.48 o 
 -10   5   7       17.44        0.68     19.93 o 
  -9   5   7       28.39       51.13     19.26 o 
  -8   5   7       16.36       29.63     24.58 o 
  -7   5   7       75.10       71.37     18.27 o 
  -6   5   7      218.95      227.63     17.02 o 
  -5   5   7        0.50      -10.45      8.42 o 
  -4   5   7        3.37       -5.13      7.33 o 
  -3   5   7      706.89      660.10     24.41 o 
  -2   5   7      442.84      399.36     12.16 o 
  -1   5   7        2.98       -2.43      8.01 o 
   0   5   7      200.81      206.35     11.23 o 
   1   5   7      216.10      212.72     12.14 o 
   2   5   7      257.58      254.84     12.29 o 
   3   5   7     1843.37     1736.96     28.87 o 
   4   5   7      379.31      359.89     18.02 o 
   5   5   7      103.28      114.54     12.59 o 
   6   5   7      308.09      318.03     16.25 o 
   7   5   7        5.30        1.93     11.05 o 
   8   5   7      303.00      306.47     22.32 o 
   9   5   7       13.44       19.44     19.57 o 
 -10   6   7       12.60       16.20     22.05 o 
  -9   6   7       16.47       30.33     19.59 o 
  -8   6   7       26.04        7.72     23.87 o 
  -7   6   7        1.69        0.83     16.53 o 
  -6   6   7        7.72       -7.42     15.21 o 
  -5   6   7     1328.11     1242.39     24.63 o 
  -4   6   7       47.23       40.71      9.50 o 
  -3   6   7       27.94       39.13     10.80 o 
  -2   6   7      767.11      706.38     17.46 o 
  -1   6   7        9.65       -1.37      8.96 o 
   0   6   7       26.54       28.38      9.65 o 
   1   6   7       93.19      109.07     11.86 o 
   2   6   7       29.28       20.91      9.79 o 
   3   6   7        0.01       -1.31      9.35 o 
   4   6   7       11.42       -4.65     10.55 o 
   5   6   7       19.62       19.24     11.07 o 
   6   6   7        1.30        0.41     11.03 o 
   7   6   7       25.11        2.83     12.69 o 
   8   6   7        0.00       -3.95     28.50 o 
   9   6   7       29.16       17.74     21.95 o 
  -9   7   7        9.31       -8.91     21.46 o 
  -8   7   7        4.26       -2.43     21.14 o 
  -7   7   7       17.13      -13.94     27.71 o 
  -6   7   7      109.45      123.27     17.26 o 
  -5   7   7       45.97       50.12     12.90 o 
  -4   7   7       37.36       36.66     10.76 o 
  -3   7   7        5.31        8.79     10.54 o 
  -2   7   7        0.60        1.51     10.69 o 
  -1   7   7       31.61       23.25     11.39 o 
   0   7   7       14.40        2.07     10.50 o 
   1   7   7      676.48      611.73     19.70 o 
   2   7   7       65.24       89.12     12.91 o 
   3   7   7      334.52      299.18     15.00 o 
   4   7   7       24.27       30.84     12.55 o 
   5   7   7       68.88       73.77     14.06 o 
   6   7   7        8.77       -4.79     13.03 o 
   7   7   7      307.31      294.34     17.46 o 
  -7   8   7        2.49        0.58     16.99 o 
  -6   8   7       34.96       14.89     23.80 o 
  -5   8   7       35.43       50.77     13.04 o 
  -4   8   7       58.43       68.00     13.73 o 
  -3   8   7       50.93       39.21     12.26 o 
  -2   8   7        6.31       -2.92     11.68 o 
  -1   8   7        4.48       -2.07     11.99 o 
   0   8   7        0.28      -16.75     11.16 o 
   1   8   7       19.46       19.05     11.85 o 
   2   8   7       47.74       48.36     12.87 o 
   3   8   7       46.62       30.76     13.11 o 
   4   8   7       13.58       -4.39     13.28 o 
   5   8   7       47.68       49.12     14.87 o 
   6   8   7        8.38       -0.94     14.94 o 
  -5   9   7        3.12      -22.90     15.27 o 
  -4   9   7       39.88       49.82     15.66 o 
  -3   9   7       55.77       50.02     14.77 o 
  -2   9   7       80.92       72.89     14.76 o 
  -1   9   7       45.50       48.07     14.47 o 
   0   9   7        2.71      -16.78     13.36 o 
   1   9   7       83.47      120.39     25.99 o 
   2   9   7      123.38       95.13     16.27 o 
   3   9   7       74.34       78.25     16.24 o 
   4   9   7       13.15      -16.29     14.83 o 
 -12   0   8        1.91       -9.12     22.98 o 
 -10   0   8       99.23       95.07     20.83 o 
  -8   0   8      145.99      133.72     18.98 o 
  -6   0   8      799.41      795.64     22.93 o 
  -4   0   8      110.21      109.36      9.93 o 
  -2   0   8     5312.02     5445.52    110.73 o 
   0   0   8     1135.25     1153.13     44.89 o 
   2   0   8     1177.15     1201.26     18.06 o 
   4   0   8      162.18      174.90     12.56 o 
   6   0   8      969.80      976.71     77.19 o 
   8   0   8       11.35       -7.11     13.32 o 
  10   0   8       45.61       47.99     24.08 o 
 -12   1   8        0.28      -23.12     15.41 o 
 -11   1   8       17.14        9.76     14.44 o 
 -10   1   8       30.96       19.15     12.85 o 
  -9   1   8       26.38       12.50     11.34 o 
  -8   1   8      126.17      130.70     16.78 o 
  -7   1   8      614.63      571.80     15.31 o 
  -6   1   8      214.29      206.64     10.78 o 
  -5   1   8       45.38       57.53      6.60 o 
  -4   1   8       25.71       22.74      5.64 o 
  -3   1   8      163.14      197.19      6.89 o 
  -2   1   8      193.62      188.82      7.25 o 
  -1   1   8      466.74      516.29      7.75 o 
   0   1   8      112.79      126.63      5.96 o 
   1   1   8       33.34       39.96      5.18 o 
   2   1   8      852.95      905.57     11.28 o 
   3   1   8      278.24      261.09      9.26 o 
   4   1   8      108.60      155.25      8.36 o 
   5   1   8      205.39      190.79     14.90 o 
   6   1   8      273.13      276.31     11.88 o 
   7   1   8      111.97      126.63     10.91 o 
   8   1   8       37.38       38.00     16.08 o 
   9   1   8        2.29        3.26     17.15 o 
  10   1   8      107.37      136.14     22.01 o 
  11   1   8       23.64      -16.50     20.52 o 
 -12   2   8        2.44      -28.03     18.69 o 
 -11   2   8       19.12      -20.51     13.68 o 
 -10   2   8        6.08      -14.72     12.88 o 
  -9   2   8        0.40      -17.15     11.47 o 
  -8   2   8       39.36       57.73     14.38 o 
  -7   2   8      385.50      348.63     13.24 o 
  -6   2   8        2.97       -6.49      8.37 o 
  -5   2   8      520.36      527.28     10.39 o 
  -4   2   8      849.50      821.02     11.75 o 
  -3   2   8     1083.14     1088.44     15.48 o 
  -2   2   8      144.84      152.15      6.71 o 
  -1   2   8     1261.17     1226.97     16.65 o 
   0   2   8      218.45      224.89      7.50 o 
   1   2   8      274.83      278.45      8.07 o 
   2   2   8       13.15       18.24      7.48 o 
   3   2   8      758.08      760.19     15.53 o 
   4   2   8        2.51      -10.38      7.46 o 
   5   2   8        0.04      -11.89      7.92 o 
   6   2   8       41.01       42.07      9.49 o 
   7   2   8      384.86      405.17     18.09 o 
   8   2   8      187.50      215.04     18.47 o 
   9   2   8       10.00      -23.47     15.65 o 
  10   2   8        3.59      -27.08     18.05 o 
 -11   3   8       11.36        6.08     15.55 o 
 -10   3   8        3.02      -17.69     12.87 o 
  -9   3   8       26.35        8.62     12.71 o 
  -8   3   8       13.65       18.33     11.13 o 
  -7   3   8      361.89      333.64     13.90 o 
  -6   3   8      108.93      113.53     11.82 o 
  -5   3   8       31.97       32.89      6.80 o 
  -4   3   8      259.81      278.39      8.75 o 
  -3   3   8       54.64       73.81     10.01 o 
  -2   3   8        0.49       -2.12      5.99 o 
  -1   3   8      137.50      169.88     11.81 o 
   0   3   8       14.05        3.09      7.02 o 
   1   3   8       48.99       49.74      8.52 o 
   2   3   8       13.45       -1.89      8.63 o 
   3   3   8      211.38      211.35     11.16 o 
   4   3   8      599.22      556.15     21.23 o 
   5   3   8       51.01       69.28     10.37 o 
   6   3   8      185.58      220.07     13.62 o 
   7   3   8       36.77       26.80     10.69 o 
   8   3   8       33.90       21.72     16.90 o 
   9   3   8       10.12      -28.91     29.42 o 
  10   3   8      257.40      314.16     29.15 o 
 -11   4   8      139.87      256.56     25.70 o 
 -10   4   8       42.56       61.90     21.75 o 
  -9   4   8       84.98      118.86     15.11 o 
  -8   4   8        0.83        3.76     21.16 o 
  -7   4   8        3.99      -20.87     13.91 o 
  -6   4   8      193.18      204.08     16.90 o 
  -5   4   8      119.56      145.95     16.39 o 
  -4   4   8     1078.74     1000.04     18.27 o 
  -3   4   8     1093.92     1032.16     18.06 o 
  -2   4   8       10.50       13.01      7.39 o 
  -1   4   8      319.12      332.53     12.14 o 
   0   4   8      115.91      138.86     10.95 o 
   1   4   8      283.70      255.90     11.83 o 
   2   4   8       64.73       82.69     10.51 o 
   3   4   8      873.21      835.78     25.40 o 
   4   4   8      952.52      902.74     19.22 o 
   5   4   8      234.40      239.05     13.61 o 
   6   4   8      109.10      113.05     15.14 o 
   7   4   8        3.27       -1.77     10.28 o 
   8   4   8       92.37      111.79     20.86 o 
   9   4   8       33.27       25.70     19.39 o 
  10   4   8        1.59      -29.13     19.42 o 
 -10   5   8       22.09       25.16     21.44 o 
  -9   5   8       13.63       -8.59     17.63 o 
  -8   5   8       45.75        5.97     25.17 o 
  -7   5   8       65.33       75.82     18.96 o 
  -6   5   8       41.74       50.47     16.04 o 
  -5   5   8       25.52       -5.88     13.34 o 
  -4   5   8      202.30      213.91     12.28 o 
  -3   5   8       24.62       35.36      8.48 o 
  -2   5   8      140.01      177.35     12.92 o 
  -1   5   8        1.26       -5.64      8.26 o 
   0   5   8        0.72        5.34      8.69 o 
   1   5   8       44.58       30.87      9.17 o 
   2   5   8       13.08       18.24      9.29 o 
   3   5   8      972.51      936.05     27.05 o 
   4   5   8      229.50      220.75     13.50 o 
   5   5   8       34.25       51.89     10.93 o 
   6   5   8       14.32       10.99     11.57 o 
   7   5   8      166.13      203.80     16.21 o 
   8   5   8        0.37      -26.35     17.57 o 
   9   5   8      106.53      158.45     55.80 o 
  -9   6   8        9.73        3.23     45.20 o 
  -8   6   8       45.42       56.34     21.57 o 
  -7   6   8        1.74      -32.99     21.99 o 
  -6   6   8      113.48      147.82     29.97 o 
  -5   6   8       77.63       88.34     11.22 o 
  -4   6   8      277.83      293.56     12.72 o 
  -3   6   8      368.75      357.79     12.91 o 
  -2   6   8      874.76      800.01     19.02 o 
  -1   6   8       31.56       31.37     16.27 o 
   0   6   8      460.95      460.38     18.50 o 
   1   6   8        0.13      -14.72      9.81 o 
   2   6   8        0.41      -13.32      8.88 o 
   3   6   8      122.93      148.90     13.63 o 
   4   6   8       10.22        8.13     13.98 o 
   5   6   8      115.49      137.98     15.45 o 
   6   6   8      242.37      254.15     16.04 o 
   7   6   8        1.81      -11.78     12.87 o 
   8   6   8        2.39       -0.11     22.06 o 
  -8   7   8       19.61      -16.82     33.89 o 
  -7   7   8        0.61      -18.33     14.63 o 
  -6   7   8       72.24       59.03     16.17 o 
  -5   7   8        0.37       -5.45     10.24 o 
  -4   7   8       71.12       56.45     11.17 o 
  -3   7   8        6.61       -3.72     11.20 o 
  -2   7   8        2.44      -11.34     10.51 o 
  -1   7   8      125.76      113.90     13.56 o 
   0   7   8       85.96       72.57     12.94 o 
   1   7   8       14.00      -15.28     10.73 o 
   2   7   8        6.17       -8.38     11.00 o 
   3   7   8       19.09      -10.85     11.04 o 
   4   7   8        5.20       -9.12     11.91 o 
   5   7   8      202.78      217.11     16.64 o 
   6   7   8       31.73       12.80     18.18 o 
   7   7   8      105.92      115.78     19.17 o 
  -6   8   8        0.18      -15.02     16.92 o 
  -5   8   8       14.55        5.57     12.22 o 
  -4   8   8        1.18      -22.70     15.13 o 
  -3   8   8      208.16      248.82     19.20 o 
  -2   8   8       10.22        5.06     12.58 o 
  -1   8   8      269.87      260.61     15.98 o 
   0   8   8      160.09      145.96     15.86 o 
   1   8   8      126.90      124.45     15.47 o 
   2   8   8        0.69      -17.11     12.18 o 
   3   8   8      101.63      100.66     15.24 o 
   4   8   8       10.09       -0.96     14.31 o 
   5   8   8      171.67      195.26     18.84 o 
  -4   9   8        8.67      -19.22     18.69 o 
  -3   9   8       52.61       81.25     17.70 o 
  -2   9   8        1.71      -21.65     14.43 o 
  -1   9   8        1.09      -11.86     14.46 o 
   0   9   8       20.29        2.40     14.57 o 
   1   9   8       67.72       61.25     15.68 o 
   2   9   8       21.28        7.84     14.75 o 
 -11   0   9       17.01       -2.19     20.16 o 
  -9   0   9      237.32      245.39     37.04 o 
  -7   0   9        0.28       -6.70     13.27 o 
  -5   0   9      107.44      160.01     23.29 o 
  -3   0   9      250.55      238.35     10.96 o 
  -1   0   9      102.20      131.34      8.73 o 
   1   0   9       61.42       78.71      9.66 o 
   3   0   9        0.41       -3.58      8.05 o 
   5   0   9      127.90      153.62     12.84 o 
   7   0   9       27.01       32.01     16.55 o 
 -12   1   9       11.00      -24.55     16.36 o 
 -11   1   9        4.59      -20.93     13.95 o 
 -10   1   9        5.50       -2.29     12.78 o 
  -9   1   9       59.68       37.62     12.81 o 
  -8   1   9      214.85      222.74     13.86 o 
  -7   1   9       86.24      111.12     12.39 o 
  -6   1   9      359.12      348.15     14.71 o 
  -5   1   9       83.22       92.66      7.75 o 
  -4   1   9      365.71      380.33     11.73 o 
  -3   1   9     1008.81     1101.54     13.24 o 
  -2   1   9        4.76       -3.80      4.67 o 
  -1   1   9      112.23      122.69      5.80 o 
   0   1   9      169.81      178.93      6.67 o 
   1   1   9       28.56       34.84      5.58 o 
   2   1   9        7.45       11.14      5.88 o 
   3   1   9      139.17      165.95     10.74 o 
   4   1   9       94.90       99.21      9.70 o 
   5   1   9      162.16      178.35     12.28 o 
   6   1   9        3.53      -11.51      8.30 o 
   7   1   9      229.92      215.60     12.20 o 
   8   1   9       96.93       91.62     18.31 o 
   9   1   9       18.48       14.04     18.38 o 
  10   1   9        6.69       37.35     26.00 o 
 -11   2   9        2.13      -21.32     14.21 o 
 -10   2   9       61.11       62.80     14.92 o 
  -9   2   9        6.56       -6.53     12.45 o 
  -8   2   9      132.61      160.58     14.53 o 
  -7   2   9        2.08      -12.43     11.19 o 
  -6   2   9      589.02      500.62     26.16 o 
  -5   2   9       92.68      100.60      8.19 o 
  -4   2   9       46.14       44.97      6.74 o 
  -3   2   9      525.12      528.38     11.46 o 
  -2   2   9        0.55       -0.15      6.06 o 
  -1   2   9      141.56      150.14      7.77 o 
   0   2   9      779.61      782.30     18.62 o 
   1   2   9      395.02      399.02     12.40 o 
   2   2   9      278.01      257.39     11.09 o 
   3   2   9        0.04      -11.47      9.52 o 
   4   2   9      556.57      555.53     15.15 o 
   5   2   9       19.41        6.06      8.93 o 
   6   2   9      156.60      192.99     13.71 o 
   7   2   9      249.72      256.00     13.91 o 
   8   2   9       89.79       95.29     19.53 o 
   9   2   9        4.67        1.81     33.37 o 
  10   2   9      131.12      192.01     29.90 o 
 -11   3   9       20.70       29.89     16.69 o 
 -10   3   9        5.04       -5.53     14.31 o 
  -9   3   9      152.69      224.77     17.02 o 
  -8   3   9       35.01       18.84     11.78 o 
  -7   3   9     1504.49     1460.28     34.69 o 
  -6   3   9        0.17       -9.59     15.66 o 
  -5   3   9        0.22       -9.64      7.57 o 
  -4   3   9        0.28      -11.09      7.72 o 
  -3   3   9       22.48       27.15      7.61 o 
  -2   3   9      164.75      184.94      9.82 o 
  -1   3   9       16.45        9.62      7.72 o 
   0   3   9       53.14       64.41      9.19 o 
   1   3   9      147.65      181.34     11.15 o 
   2   3   9       13.90       24.82      8.51 o 
   3   3   9       40.78       50.33      9.73 o 
   4   3   9      197.49      213.07     13.73 o 
   5   3   9       54.73       63.80     10.77 o 
   6   3   9       45.45       59.57     11.70 o 
   7   3   9        3.21      -15.58     10.39 o 
   8   3   9       40.38       21.14     31.76 o 
   9   3   9      272.27      295.05     22.40 o 
  10   3   9       20.05       21.35     23.77 o 
 -11   4   9        0.39       -3.71     31.13 o 
 -10   4   9        6.04      -11.36     19.40 o 
  -9   4   9        0.59      -15.89     55.03 o 
  -8   4   9        8.85      -29.92     21.91 o 
  -7   4   9        3.20      -18.14     14.35 o 
  -6   4   9        3.01       -9.14     14.65 o 
  -5   4   9      100.12      110.38     11.26 o 
  -4   4   9        0.98      -10.35      7.08 o 
  -3   4   9       34.26       52.70      8.95 o 
  -2   4   9       25.07       30.86      8.32 o 
  -1   4   9      306.73      304.90     12.52 o 
   0   4   9      525.74      508.95     14.89 o 
   1   4   9      182.31      197.48     12.29 o 
   2   4   9      233.59      214.37     11.86 o 
   3   4   9      203.42      199.86     12.20 o 
   4   4   9      296.06      265.31     13.59 o 
   5   4   9       12.88       15.02     10.29 o 
   6   4   9        1.54      -14.96      9.97 o 
   7   4   9      182.21      215.64     15.67 o 
   8   4   9       55.28       44.54     26.27 o 
   9   4   9       11.98       -0.12     19.65 o 
 -10   5   9       28.29       -8.06     21.40 o 
  -9   5   9        4.43       11.98     29.17 o 
  -8   5   9       37.26       46.12     19.50 o 
  -7   5   9        7.42      -22.91     15.28 o 
  -6   5   9      477.59      485.63     33.68 o 
  -5   5   9       32.26       38.76      9.73 o 
  -4   5   9      133.75      144.20     11.32 o 
  -3   5   9       33.50       22.66      8.90 o 
  -2   5   9        2.79        0.44      8.71 o 
  -1   5   9        2.88       -8.80      8.55 o 
   0   5   9      230.26      225.61     12.36 o 
   1   5   9      147.60      128.08     13.89 o 
   2   5   9       14.07       18.07      9.58 o 
   3   5   9       38.57       53.95     11.10 o 
   4   5   9        6.51        1.71     10.32 o 
   5   5   9       72.15       80.00     21.09 o 
   6   5   9      141.83      155.73     21.96 o 
   7   5   9        5.32        8.38     12.37 o 
   8   5   9      190.44      232.37     27.03 o 
  -9   6   9        7.02       11.33     20.92 o 
  -8   6   9        8.83      -15.26     19.52 o 
  -7   6   9       48.74        8.88     19.02 o 
  -6   6   9      135.76      179.73     18.22 o 
  -5   6   9       77.91       89.18     11.77 o 
  -4   6   9       24.67       26.81     12.80 o 
  -3   6   9       27.44       24.72     10.66 o 
  -2   6   9        3.58       -6.34     10.23 o 
  -1   6   9       15.94       -2.22      9.75 o 
   0   6   9        9.68       -6.21     10.02 o 
   1   6   9       12.94        0.35     10.06 o 
   2   6   9      103.80       95.57     12.71 o 
   3   6   9        1.97       -8.20     10.48 o 
   4   6   9       15.93       -5.98     10.99 o 
   5   6   9      792.08      718.92     22.78 o 
   6   6   9       76.75       80.27     15.07 o 
   7   6   9      206.22      213.56     18.04 o 
  -8   7   9       35.80       21.03     18.04 o 
  -7   7   9       21.33      -24.12     16.45 o 
  -6   7   9       73.07       28.32     18.43 o 
  -5   7   9      159.53      184.14     14.65 o 
  -4   7   9       56.24       57.08     11.81 o 
  -3   7   9        0.15       -9.55     11.52 o 
  -2   7   9       13.60      -15.95     10.63 o 
  -1   7   9       38.66       26.96     11.86 o 
   0   7   9       19.86       16.63     15.98 o 
   1   7   9       37.17       31.57     12.16 o 
   2   7   9       12.50        6.93     11.71 o 
   3   7   9      131.69      146.96     15.09 o 
   4   7   9      106.33       67.68     14.50 o 
   5   7   9      240.54      236.48     19.10 o 
   6   7   9       36.64       48.66     17.45 o 
  -6   8   9        4.24      -31.85     24.74 o 
  -5   8   9       78.65       80.14     16.01 o 
  -4   8   9       24.01       25.96     14.10 o 
  -3   8   9       10.03      -14.82     12.70 o 
  -2   8   9      262.66      265.89     17.19 o 
  -1   8   9       45.47       29.56     13.56 o 
   0   8   9       19.00       18.86     12.95 o 
   1   8   9       21.88       25.10     13.43 o 
   2   8   9       73.50      102.48     15.86 o 
   3   8   9        4.77      -15.08     13.53 o 
   4   8   9       34.83       46.51     17.29 o 
  -2   9   9        1.66      -17.55     14.89 o 
  -1   9   9        5.48        7.98     15.39 o 
   0   9   9        1.70      -26.30     17.53 o 
 -10   0  10       13.33      -21.75     17.67 o 
  -8   0  10       66.49       56.98     41.69 o 
  -6   0  10        2.37       -8.55     13.10 o 
  -4   0  10       10.57       -3.14      8.63 o 
  -2   0  10       27.80       34.38      7.52 o 
   0   0  10      255.19      249.76     11.80 o 
   2   0  10      544.83      486.94     14.37 o 
   4   0  10      411.26      406.37     25.83 o 
   6   0  10       68.66       90.96     18.72 o 
 -11   1  10        7.39      -21.78     14.52 o 
 -10   1  10        5.35       -1.07     13.64 o 
  -9   1  10       22.60        0.11     12.50 o 
  -8   1  10        3.01      -15.86     10.58 o 
  -7   1  10        3.21      -10.73      9.96 o 
  -6   1  10      166.17      195.15     13.45 o 
  -5   1  10      474.48      445.81     10.78 o 
  -4   1  10      167.40      191.40      9.79 o 
  -3   1  10       87.52      107.69      7.77 o 
  -2   1  10       32.09       36.56      5.52 o 
  -1   1  10      633.60      654.30     13.30 o 
   0   1  10       90.14      118.10      9.18 o 
   1   1  10       15.42       10.98      6.29 o 
   2   1  10      703.70      676.01     17.04 o 
   3   1  10        0.94      -10.62      8.79 o 
   4   1  10       25.43       36.30     10.21 o 
   5   1  10      212.82      226.38     12.49 o 
   6   1  10      199.33      203.49     13.08 o 
   7   1  10       17.98       12.27     11.27 o 
   8   1  10      343.40      359.58     28.34 o 
   9   1  10      110.25      127.96     29.84 o 
 -11   2  10        0.80      -16.56     17.63 o 
 -10   2  10        0.26      -20.58     13.72 o 
  -9   2  10       30.26       11.00     12.73 o 
  -8   2  10        4.15      -22.81     16.22 o 
  -7   2  10       16.71       -1.99     11.87 o 
  -6   2  10      212.97      220.17     11.87 o 
  -5   2  10        2.60       -7.12      7.20 o 
  -4   2  10      224.36      207.55      9.67 o 
  -3   2  10      237.08      228.75      9.86 o 
  -2   2  10      101.21      122.58      9.46 o 
  -1   2  10      126.87      149.82     10.46 o 
   0   2  10        6.95       -0.86     10.47 o 
   1   2  10      217.63      222.55     10.94 o 
   2   2  10      223.63      222.29     14.36 o 
   3   2  10      228.31      205.55     14.04 o 
   4   2  10        6.96        5.35      8.99 o 
   5   2  10      309.68      310.39     13.36 o 
   6   2  10       12.43       -3.46     10.03 o 
   7   2  10       73.79       70.27     12.89 o 
   8   2  10        0.35      -17.80     16.73 o 
   9   2  10      156.91      178.81     23.32 o 
 -11   3  10        3.05      -27.05     19.09 o 
 -10   3  10        0.01      -24.22     16.15 o 
  -9   3  10        0.38      -24.58     17.03 o 
  -8   3  10        8.60      -23.70     15.80 o 
  -7   3  10      134.18      148.41     20.66 o 
  -6   3  10      139.13      142.24     19.20 o 
  -5   3  10        0.52        3.09      8.43 o 
  -4   3  10      291.04      255.48     14.06 o 
  -3   3  10       11.88       -0.15      7.57 o 
  -2   3  10      376.54      401.70     12.19 o 
  -1   3  10      259.81      258.75     13.10 o 
   0   3  10      155.30      168.51     11.35 o 
   1   3  10      190.34      189.07     12.74 o 
   2   3  10      466.86      448.19     14.48 o 
   3   3  10       32.92       32.48      9.74 o 
   4   3  10      410.36      413.17     20.04 o 
   5   3  10       14.86        9.36     10.37 o 
   6   3  10        4.19       -3.44     10.85 o 
   7   3  10       17.41       24.85     12.14 o 
   8   3  10       11.88       -5.29     17.00 o 
   9   3  10       16.08       10.14     20.53 o 
 -10   4  10       26.18        2.23     21.75 o 
  -9   4  10        8.26        8.91     19.09 o 
  -8   4  10        1.48      -33.12     22.08 o 
  -7   4  10       16.24        9.53     17.43 o 
  -6   4  10       46.60       68.72     16.87 o 
  -5   4  10      106.49      124.90     13.49 o 
  -4   4  10        0.26       -5.46      8.04 o 
  -3   4  10       90.70       99.99     10.27 o 
  -2   4  10      437.11      397.27     13.96 o 
  -1   4  10      430.85      409.16     14.29 o 
   0   4  10        4.97        3.55      9.78 o 
   1   4  10      141.78      159.43     12.86 o 
   2   4  10        5.88       -4.05      9.34 o 
   3   4  10      115.44      145.95     16.90 o 
   4   4  10        1.70        2.06     10.34 o 
   5   4  10       22.73       -0.10     10.69 o 
   6   4  10      395.08      406.04     20.20 o 
   7   4  10       70.27       76.87     14.63 o 
   8   4  10       30.97       16.36     65.88 o 
  -9   5  10       10.82      -15.04     19.98 o 
  -8   5  10       16.22        5.03     31.32 o 
  -7   5  10        5.12       -0.44     20.85 o 
  -6   5  10       42.55        1.34     23.83 o 
  -5   5  10      264.40      236.06     12.51 o 
  -4   5  10      113.51      120.33     11.39 o 
  -3   5  10        1.00       -8.71      8.37 o 
  -2   5  10       28.50       16.46     12.66 o 
  -1   5  10      115.50      118.17     12.61 o 
   0   5  10       69.51       55.67     11.18 o 
   1   5  10       14.41       19.29     10.36 o 
   2   5  10       26.62       12.63     10.45 o 
   3   5  10      397.55      371.88     15.58 o 
   4   5  10       43.87       22.42     11.49 o 
   5   5  10      325.28      311.22     25.92 o 
   6   5  10       31.28       31.56     13.04 o 
   7   5  10        0.10       -1.42     13.57 o 
   8   5  10       11.33       -5.03     20.17 o 
  -8   6  10        3.09      -22.19     20.55 o 
  -7   6  10        3.04       -1.08     20.92 o 
  -6   6  10        8.87       -2.35     14.21 o 
  -5   6  10        2.11      -15.24     10.99 o 
  -4   6  10        1.45       -6.75      9.85 o 
  -3   6  10        3.00      -15.39     10.26 o 
  -2   6  10      132.54      124.82     13.17 o 
  -1   6  10        8.25      -14.72     10.11 o 
   0   6  10        9.13        5.18     10.51 o 
   1   6  10       10.19        5.54     10.49 o 
   2   6  10      370.63      320.42     15.23 o 
   3   6  10       11.87      -16.28     10.86 o 
   4   6  10      646.80      588.81     27.55 o 
   5   6  10      307.31      306.68     17.53 o 
   6   6  10        3.51      -19.61     13.07 o 
   7   6  10       59.60       63.88     30.89 o 
  -7   7  10       16.97       -8.13     16.37 o 
  -6   7  10       28.56        3.69     15.63 o 
  -5   7  10       60.52       35.52     14.64 o 
  -4   7  10      239.21      272.62     22.49 o 
  -3   7  10        0.09      -17.77     13.95 o 
  -2   7  10      164.87      218.48     22.51 o 
  -1   7  10       40.14       24.45     12.27 o 
   0   7  10        3.88      -10.12     13.04 o 
   1   7  10       34.67        9.51     13.04 o 
   2   7  10       58.21       74.73     18.09 o 
   3   7  10       33.31       26.07     13.39 o 
   4   7  10        2.15      -19.66     13.11 o 
   5   7  10      117.79      101.79     16.26 o 
  -4   8  10       58.16       61.21     15.92 o 
  -3   8  10        8.31      -20.64     13.76 o 
  -2   8  10        2.47      -25.37     18.51 o 
  -1   8  10        0.27      -17.10     16.26 o 
   0   8  10        1.56      -19.19     13.76 o 
   1   8  10       75.35       56.95     21.76 o 
   2   8  10        2.19      -20.08     13.39 o 
   3   8  10       41.82       54.72     28.29 o 
 -11   0  11       45.70       29.07     23.82 o 
  -9   0  11       29.01       15.90     19.34 o 
  -7   0  11       16.32        1.02     14.87 o 
  -5   0  11      371.58      357.23     18.10 o 
  -3   0  11     1455.98     1498.61     29.51 o 
  -1   0  11      427.87      420.36     21.19 o 
   1   0  11       75.86       95.89     13.43 o 
   3   0  11       94.40       98.91     14.88 o 
   5   0  11       43.65       30.05     20.32 o 
 -11   1  11        3.95      -23.30     15.53 o 
 -10   1  11        8.45      -11.29     16.54 o 
  -9   1  11        5.97      -18.46     12.30 o 
  -8   1  11        0.06      -17.37     11.58 o 
  -7   1  11        2.04       -5.69     10.45 o 
  -6   1  11      231.48      237.69     21.19 o 
  -5   1  11       32.30       32.59      7.87 o 
  -4   1  11      243.90      271.03     10.40 o 
  -3   1  11        3.85       -9.23      6.16 o 
  -2   1  11      270.93      291.20      9.44 o 
  -1   1  11      252.13      253.53     10.27 o 
   0   1  11        0.33       -6.13      8.60 o 
   1   1  11       30.27       50.72     10.38 o 
   2   1  11        4.08      -13.52      9.02 o 
   3   1  11      140.63      165.98     12.75 o 
   4   1  11      228.58      234.71     12.36 o 
   5   1  11       69.81       71.21     18.55 o 
   6   1  11      117.22      129.55     15.50 o 
   7   1  11      187.07      204.58     21.26 o 
 -10   2  11      127.83      107.82     18.72 o 
  -9   2  11        0.30      -12.47     13.46 o 
  -8   2  11      104.57      128.71     20.29 o 
  -7   2  11        2.51        2.94     15.40 o 
  -6   2  11      111.05      139.80     25.27 o 
  -5   2  11      108.13      146.99     14.75 o 
  -4   2  11       64.26       77.15     11.64 o 
  -3   2  11       46.12       51.34      8.74 o 
  -2   2  11      255.76      244.24     10.68 o 
  -1   2  11      332.10      338.07     19.67 o 
   0   2  11        8.51       11.02      8.67 o 
   1   2  11       16.97        9.25      8.52 o 
   2   2  11       16.66        0.76      8.53 o 
   3   2  11        0.03      -13.33      9.11 o 
   4   2  11       97.53      118.00     12.79 o 
   5   2  11       24.14       25.48     11.15 o 
   6   2  11       10.18        6.10     11.07 o 
   7   2  11      131.58      148.14     17.96 o 
   8   2  11        8.45       -1.06     17.65 o 
   9   2  11       12.04      -42.82     28.55 o 
 -10   3  11        7.46      -24.53     21.18 o 
  -9   3  11        0.61      -22.76     18.40 o 
  -8   3  11       11.09        3.97     23.77 o 
  -7   3  11        0.03      -21.98     14.65 o 
  -6   3  11       58.92       63.56     16.95 o 
  -5   3  11      171.15      193.28     13.47 o 
  -4   3  11      121.60      120.11     10.55 o 
  -3   3  11      968.30      950.22     17.29 o 
  -2   3  11       38.71       37.40      9.60 o 
  -1   3  11        0.05        4.13      8.53 o 
   0   3  11       35.30       38.68      9.73 o 
   1   3  11      268.16      234.59     12.30 o 
   2   3  11       17.35        9.40      9.33 o 
   3   3  11      142.50      180.05     13.59 o 
   4   3  11      167.36      233.30     15.48 o 
   5   3  11       19.05        9.47     13.26 o 
   6   3  11       73.55       61.94     13.58 o 
   7   3  11       95.86       79.95     14.44 o 
   8   3  11        0.00      -27.73     18.49 o 
  -9   4  11        0.80      -10.93     35.16 o 
  -8   4  11        8.35       -9.17     19.17 o 
  -7   4  11        1.83       -3.05     17.06 o 
  -6   4  11      357.71      346.05     21.96 o 
  -5   4  11      193.37      231.22     13.57 o 
  -4   4  11        3.40        2.94      8.56 o 
  -3   4  11       29.37       12.54      9.07 o 
  -2   4  11      144.26      187.37     13.65 o 
  -1   4  11      459.67      405.64     17.94 o 
   0   4  11      227.32      242.86     13.80 o 
   1   4  11       37.69       48.70     10.62 o 
   2   4  11      121.71      129.93     13.04 o 
   3   4  11       40.67       48.90     12.09 o 
   4   4  11      194.32      201.67     15.60 o 
   5   4  11       44.08       44.23     12.78 o 
   6   4  11       41.67       13.72     13.29 o 
   7   4  11       28.86       20.13     13.58 o 
   8   4  11        1.52       -1.97     21.19 o 
  -9   5  11        0.73      -28.95     19.30 o 
  -8   5  11       12.51      -28.96     19.31 o 
  -7   5  11        1.67      -14.46     18.47 o 
  -6   5  11      112.14      141.80     17.18 o 
  -5   5  11      137.21      164.84     12.78 o 
  -4   5  11       12.08       -8.10      9.27 o 
  -3   5  11       73.49       76.23     12.62 o 
  -2   5  11      131.01      168.64     14.01 o 
  -1   5  11      175.96      185.75     14.13 o 
   0   5  11       28.06       37.78     11.26 o 
   1   5  11        0.92      -15.02     10.01 o 
   2   5  11      106.88      120.82     13.64 o 
   3   5  11       19.80        9.54     11.64 o 
   4   5  11      368.71      346.80     23.01 o 
   5   5  11       28.18       34.10     13.65 o 
   6   5  11      155.94      194.05     17.39 o 
   7   5  11        0.84      -21.25     14.17 o 
  -7   6  11       45.79       17.00     17.11 o 
  -6   6  11       36.88       51.49     16.51 o 
  -5   6  11        3.55      -15.70     12.45 o 
  -4   6  11       32.72       33.06     11.43 o 
  -3   6  11        5.87       -8.80     11.65 o 
  -2   6  11        5.43      -15.90     10.60 o 
  -1   6  11       42.01       26.92     11.92 o 
   0   6  11        3.57      -17.17     11.45 o 
   1   6  11        0.20      -19.08     12.72 o 
   2   6  11       30.75        4.52     11.79 o 
   3   6  11        0.58      -15.17     12.22 o 
   4   6  11      190.02      178.02     19.89 o 
   5   6  11       31.35       21.53     14.43 o 
   6   6  11       41.71       26.99     15.65 o 
  -6   7  11        2.54      -24.93     16.62 o 
  -5   7  11        1.19      -30.44     20.30 o 
  -4   7  11        0.18      -13.85     14.37 o 
  -3   7  11      124.30      119.86     17.72 o 
  -2   7  11       27.39       -9.68     13.27 o 
  -1   7  11        9.89      -13.19     13.10 o 
   0   7  11        6.69      -18.39     14.70 o 
   1   7  11      106.06      113.94     16.97 o 
   2   7  11        8.22        9.86     12.88 o 
   3   7  11      101.72      108.01     16.04 o 
   4   7  11       45.39       27.08     15.00 o 
  -2   8  11      118.49      136.96     17.58 o 
  -1   8  11       56.53       65.65     16.04 o 
   0   8  11       27.15      -21.26     14.23 o 
 -10   0  12        0.10      -38.39     26.13 o 
  -8   0  12      121.28      123.68     22.22 o 
  -6   0  12      121.29      176.90     20.22 o 
  -4   0  12        1.70      -13.93      9.28 o 
  -2   0  12        1.51       34.60     16.23 o 
   0   0  12       66.93       82.22     13.50 o 
   2   0  12       24.46       58.43     18.91 o 
   4   0  12      126.88      119.36     24.79 o 
   6   0  12       29.49       -9.85     22.45 o 
   8   0  12        8.49       12.85     30.93 o 
 -10   1  12        3.93      -12.62     15.46 o 
  -9   1  12        8.23      -27.54     18.36 o 
  -8   1  12        1.20      -18.99     12.66 o 
  -7   1  12       52.36       45.22     12.92 o 
  -6   1  12      251.82      255.89     16.36 o 
  -5   1  12      218.58      208.19     11.75 o 
  -4   1  12      253.54      229.78     14.11 o 
  -3   1  12       24.68       14.94      8.26 o 
  -2   1  12      380.22      385.60     12.90 o 
  -1   1  12       29.49       16.02      9.11 o 
   0   1  12       10.18        1.07      8.53 o 
   1   1  12       77.71       89.58     14.80 o 
   2   1  12        0.13      -16.61     11.07 o 
   3   1  12       47.37       60.30     12.02 o 
   4   1  12       25.98        6.78     11.26 o 
   5   1  12      252.38      251.09     20.67 o 
   6   1  12        0.04        1.68     17.41 o 
   7   1  12      135.15      164.07     39.96 o 
 -10   2  12        0.00      -29.05     28.80 o 
  -9   2  12       21.89       24.41     21.14 o 
  -8   2  12       27.30       38.88     36.10 o 
  -7   2  12       82.43       83.09     20.03 o 
  -6   2  12       88.24       94.83     18.78 o 
  -5   2  12       16.41       -0.34     10.84 o 
  -4   2  12        1.94      -10.46      8.36 o 
  -3   2  12       92.21      126.82     10.75 o 
  -2   2  12        0.23       -1.19      8.48 o 
  -1   2  12       24.05       14.88      9.78 o 
   0   2  12       68.57       91.76     11.33 o 
   1   2  12      447.96      455.08     15.04 o 
   2   2  12        0.95        0.02      9.43 o 
   3   2  12       67.77       94.30     12.21 o 
   4   2  12        5.92       -5.46     13.82 o 
   5   2  12        0.55      -16.08     10.72 o 
   6   2  12       86.22       91.68     17.84 o 
   7   2  12       24.90       25.53     22.36 o 
   8   2  12        1.05       -5.72     25.67 o 
  -9   3  12        7.30      -10.38     20.97 o 
  -8   3  12       18.73      -20.66     27.63 o 
  -7   3  12        3.03      -14.71     30.53 o 
  -6   3  12       66.78       93.39     21.70 o 
  -5   3  12       59.15       71.33     15.72 o 
  -4   3  12        6.83       10.35      9.03 o 
  -3   3  12       14.95       -3.81      8.53 o 
  -2   3  12       16.48       17.01      9.88 o 
  -1   3  12       84.23       82.51     11.43 o 
   0   3  12      551.32      484.59     15.61 o 
   1   3  12        0.47       -5.01      9.33 o 
   2   3  12       13.81        3.51      9.92 o 
   3   3  12       79.23       87.87     12.65 o 
   4   3  12        0.41      -15.69     10.46 o 
   5   3  12       47.37       45.18     13.29 o 
   6   3  12      182.61      217.91     18.51 o 
   7   3  12       17.26      -20.18     13.46 o 
  -9   4  12       21.33      -27.96     19.77 o 
  -8   4  12       29.66       15.30     20.93 o 
  -7   4  12        6.21      -10.28     18.16 o 
  -6   4  12      227.97      272.98     35.85 o 
  -5   4  12        9.24       -9.83     15.91 o 
  -4   4  12       74.50       92.75     11.38 o 
  -3   4  12        0.31      -13.07      8.99 o 
  -2   4  12      109.17      121.77     13.37 o 
  -1   4  12       39.39       27.44     10.71 o 
   0   4  12       51.65       45.22     11.24 o 
   1   4  12      246.49      239.32     13.82 o 
   2   4  12        0.18      -14.62      9.75 o 
   3   4  12        0.52       -8.50     10.67 o 
   4   4  12       29.43       14.33     12.05 o 
   5   4  12        0.25      -20.18     13.96 o 
   6   4  12        1.16       -0.14     13.62 o 
   7   4  12        0.14      -22.32     14.88 o 
  -8   5  12       16.27      -31.97     21.31 o 
  -7   5  12        0.16        5.76     21.34 o 
  -6   5  12       20.61       20.33     15.04 o 
  -5   5  12       16.69       -6.95     13.69 o 
  -4   5  12        1.28      -16.58     11.05 o 
  -3   5  12        0.62      -16.11     10.74 o 
  -2   5  12        2.74      -16.72     11.15 o 
  -1   5  12      119.35      136.90     14.16 o 
   0   5  12        0.99      -15.86     10.57 o 
   1   5  12      100.04      111.90     13.98 o 
   2   5  12       12.82      -10.70     10.50 o 
   3   5  12       84.20       67.22     13.69 o 
   4   5  12        6.56       -4.99     12.99 o 
   5   5  12       23.38       15.86     14.05 o 
   6   5  12       26.44        2.03     14.97 o 
  -6   6  12        3.22      -11.19     15.67 o 
  -5   6  12        7.77       -6.68     16.08 o 
  -4   6  12       73.23      110.83     14.96 o 
  -3   6  12        0.20      -17.60     11.73 o 
  -2   6  12       22.50       -0.37     12.31 o 
  -1   6  12       20.21        8.68     12.45 o 
   0   6  12      110.11      104.12     14.85 o 
   1   6  12       24.62        3.53     12.08 o 
   2   6  12       92.54       76.25     14.36 o 
   3   6  12       19.03       -9.06     20.34 o 
   4   6  12       43.57       46.44     14.82 o 
  -4   7  12       32.80       -6.09     15.15 o 
  -3   7  12        3.36       -9.15     13.68 o 
  -2   7  12        4.33      -22.07     14.71 o 
  -1   7  12        8.41      -14.40     13.50 o 
   0   7  12        0.23      -19.06     12.71 o 
   1   7  12        0.03        0.94     13.48 o 
   2   7  12       87.65       66.45     15.54 o 
  -9   0  13       24.58       13.23     22.16 o 
  -7   0  13       74.13      111.07     23.02 o 
  -5   0  13      384.52      398.98     29.09 o 
  -3   0  13      209.86      202.15     16.13 o 
  -1   0  13      259.35      272.94     26.75 o 
   1   0  13        1.81       -9.22     17.03 o 
   3   0  13      457.67      491.88     34.01 o 
   5   0  13      234.44      259.42     29.84 o 
   7   0  13      330.72      309.71     37.48 o 
  -9   1  13        7.55      -12.94     17.24 o 
  -8   1  13        0.39      -24.53     19.74 o 
  -7   1  13        4.11      -11.43     17.31 o 
  -6   1  13        3.86       -5.16     16.22 o 
  -5   1  13        0.19        3.59     15.92 o 
  -4   1  13      141.34      166.07     11.90 o 
  -3   1  13        0.04      -12.59      8.94 o 
  -2   1  13       33.06       41.74     10.28 o 
  -1   1  13      112.71      141.88     31.41 o 
   0   1  13        3.98      -15.27     10.18 o 
   1   1  13        0.03      -15.66     10.44 o 
   2   1  13        8.05        0.72     17.27 o 
   3   1  13        3.63       -3.11     15.39 o 
   4   1  13       14.04       -2.15     15.94 o 
   5   1  13        1.55      -11.86     16.92 o 
   6   1  13        9.43      -15.06     17.99 o 
   7   1  13        9.13        3.89     29.15 o 
  -9   2  13        2.89      -31.27     20.85 o 
  -8   2  13        2.13        1.56     20.00 o 
  -7   2  13        9.86      -26.53     20.39 o 
  -6   2  13       87.24      118.25     27.32 o 
  -5   2  13        6.89       -7.88     12.54 o 
  -4   2  13      233.41      253.09     12.50 o 
  -3   2  13      144.19      158.25     12.09 o 
  -2   2  13      146.31      193.21     13.94 o 
  -1   2  13        0.36       27.94     10.28 o 
   0   2  13      702.35      689.67     18.11 o 
   1   2  13        3.37       -2.18      9.81 o 
   2   2  13      232.27      244.85     14.15 o 
   3   2  13      127.42      164.56     14.38 o 
   4   2  13       11.51      -22.56     29.92 o 
   5   2  13      160.07      192.66     18.08 o 
   6   2  13       68.25       29.26     15.98 o 
   7   2  13       17.06       -1.62     21.02 o 
  -8   3  13        3.51      -15.44     29.26 o 
  -7   3  13        0.41      -29.95     19.97 o 
  -6   3  13        2.41      -10.64     22.08 o 
  -5   3  13        1.10        3.36     13.21 o 
  -4   3  13        3.67      -12.33      9.64 o 
  -3   3  13       42.33       38.92     10.37 o 
  -2   3  13       28.84       37.50     10.94 o 
  -1   3  13       89.80       76.51     11.98 o 
   0   3  13       14.08       20.07     12.50 o 
   1   3  13      168.77      169.65     14.48 o 
   2   3  13        0.56      -11.36     10.36 o 
   3   3  13        2.59      -16.64     11.10 o 
   4   3  13        0.00      -17.67     11.78 o 
   5   3  13        1.35       -4.64     12.70 o 
   6   3  13       73.45       68.27     17.27 o 
  -8   4  13        1.65      -15.65     31.30 o 
  -7   4  13        7.54      -19.49     27.67 o 
  -6   4  13        9.68      -18.34     20.98 o 
  -5   4  13       21.62       12.84     14.66 o 
  -4   4  13      189.87      203.04     14.41 o 
  -3   4  13       26.87       23.06     12.19 o 
  -2   4  13       14.17       11.42     11.39 o 
  -1   4  13      113.79      170.14     18.13 o 
   0   4  13        0.88        0.80     11.32 o 
   1   4  13       42.03       22.46     13.11 o 
   2   4  13        0.20       -4.02     11.37 o 
   3   4  13      183.27      214.76     18.13 o 
   4   4  13      258.40      243.75     17.64 o 
   5   4  13       60.09       58.11     15.39 o 
   6   4  13       25.33        8.20     15.05 o 
  -7   5  13       21.01       -6.69     18.01 o 
  -6   5  13        8.90        2.01     19.21 o 
  -5   5  13        0.49      -21.02     16.59 o 
  -4   5  13        6.03      -12.26     13.83 o 
  -3   5  13        6.30      -17.70     11.80 o 
  -2   5  13       67.37       57.84     13.12 o 
  -1   5  13       60.84       60.69     13.25 o 
   0   5  13        5.51       -6.26     12.24 o 
   1   5  13       16.43      -20.57     13.71 o 
   2   5  13       19.80      -13.41     12.21 o 
   3   5  13        0.54       12.50     13.22 o 
   4   5  13       17.11       -8.25     17.45 o 
  -5   6  13      118.18      138.63     20.50 o 
  -4   6  13       53.59        5.41     18.90 o 
  -3   6  13       22.57        7.38     13.52 o 
  -2   6  13       13.23       13.00     16.55 o 
  -1   6  13      154.54      162.05     16.71 o 
   0   6  13        1.21      -18.86     12.57 o 
   1   6  13       70.84       66.00     18.08 o 
   2   6  13       17.33      -19.97     13.32 o 
   3   6  13       91.22       75.92     15.61 o 
  -8   0  14       13.56       27.50     30.55 o 
  -6   0  14        0.05      -10.68     25.33 o 
  -2   0  14        0.36        6.76     19.11 o 
   0   0  14       86.91      119.24     25.58 o 
   2   0  14      137.84      155.54     27.50 o 
   4   0  14      349.43      297.57     30.42 o 
   6   0  14       67.67       62.81     33.60 o 
  -8   1  14        2.66      -21.24     21.34 o 
  -7   1  14       49.41       43.67     20.70 o 
  -6   1  14        9.44        8.03     18.15 o 
  -5   1  14       22.14       -3.73     15.92 o 
  -4   1  14      200.62      220.64     16.09 o 
  -3   1  14       16.14       18.40     12.43 o 
  -2   1  14      481.90      466.81     18.68 o 
  -1   1  14       32.94       15.80     12.49 o 
   0   1  14       32.58        5.56     11.97 o 
   1   1  14       44.97       42.61     16.58 o 
   2   1  14       33.16       -3.81     21.97 o 
   3   1  14       89.89      122.58     34.64 o 
   4   1  14        3.61      -16.43     17.72 o 
   5   1  14       69.08       51.05     20.36 o 
   6   1  14        3.45      -15.32     22.81 o 
  -8   2  14        5.81      -23.86     21.57 o 
  -7   2  14        8.60      -18.20     27.92 o 
  -6   2  14        2.27      -26.46     25.04 o 
  -5   2  14       23.29       32.04     14.75 o 
  -4   2  14        0.40      -12.33     11.11 o 
  -3   2  14       32.19       10.17     11.30 o 
  -2   2  14        3.79      -15.46     10.31 o 
  -1   2  14       54.79       41.20     13.93 o 
   0   2  14       30.97       21.83     12.79 o 
   1   2  14        3.78        7.47     12.16 o 
   2   2  14       18.18        4.00     13.15 o 
   3   2  14        0.03       -9.73     13.03 o 
   4   2  14        3.17      -20.52     13.68 o 
   5   2  14      159.91      144.98     24.95 o 
   6   2  14       30.95       23.90     22.63 o 
  -7   3  14        0.00      -22.95     27.63 o 
  -6   3  14        8.60        8.35     15.34 o 
  -5   3  14       26.27       38.95     15.76 o 
  -4   3  14       47.75       35.43     11.72 o 
  -3   3  14       24.20       16.83     12.34 o 
  -2   3  14       86.25       75.69     13.35 o 
  -1   3  14        0.53      -19.76     13.17 o 
   0   3  14      289.09      276.02     22.96 o 
   1   3  14       22.62      -14.17     12.13 o 
   2   3  14        6.13      -16.55     11.97 o 
   3   3  14        7.70      -13.65     11.99 o 
   4   3  14        3.52      -21.72     14.48 o 
   5   3  14       56.23       79.80     20.00 o 
  -7   4  14        4.30       -4.93     17.39 o 
  -6   4  14        0.77       -8.06     17.07 o 
  -5   4  14        5.58        0.37     17.33 o 
  -4   4  14       19.93       13.67     11.57 o 
  -3   4  14       12.00        0.13     12.66 o 
  -2   4  14        2.35        1.60     12.40 o 
  -1   4  14        2.80      -20.36     13.58 o 
   0   4  14        0.23      -17.76     11.84 o 
   1   4  14        0.59        0.25     17.37 o 
   2   4  14       81.24       76.57     14.71 o 
   3   4  14        0.64       -7.77     13.55 o 
   4   4  14       43.42       51.49     15.88 o 
  -5   5  14      118.16      109.22     25.11 o 
  -4   5  14       50.15       30.31     14.39 o 
  -3   5  14       39.83       61.22     14.82 o 
  -2   5  14        0.59      -18.98     12.65 o 
  -1   5  14      159.96      152.51     18.18 o 
   0   5  14       19.09        1.87     13.15 o 
   1   5  14        2.91      -15.30     13.33 o 
   2   5  14        2.18       -9.02     13.69 o 
   3   5  14       18.58      -21.09     14.06 o 
  -2   6  14       63.22       55.71     17.37 o 
  -1   6  14        5.54       -7.16     18.30 o 
   0   6  14        0.12       -2.65     14.49 o 
  -1   0  15      133.61      142.65     27.50 o 
   1   0  15       11.81       -2.55     21.49 o 
   3   0  15        4.28      -21.16     21.37 o 
   5   0  15        4.64      -25.83     32.68 o 
  -7   1  15        5.12       14.82     31.72 o 
  -5   1  15        0.38       11.69     26.67 o 
  -4   1  15       36.71       62.21     15.22 o 
  -3   1  15        0.19      -18.83     12.55 o 
  -2   1  15       11.93      -25.15     16.76 o 
  -1   1  15       12.56      -23.87     15.92 o 
   0   1  15       37.43       17.93     17.37 o 
   1   1  15      274.10      288.62     25.67 o 
   2   1  15      202.84      235.81     24.91 o 
   3   1  15        0.50      -26.30     17.54 o 
   4   1  15      130.37      148.29     24.26 o 
   5   1  15        9.06      -21.96     21.53 o 
  -6   2  15       25.36      -11.46     25.04 o 
  -5   2  15        9.05       -8.09     18.43 o 
  -4   2  15        0.01      -15.07     16.22 o 
  -3   2  15       49.73       59.85     15.46 o 
  -2   2  15        7.44      -12.03     13.54 o 
  -1   2  15        0.27       -0.39     21.07 o 
   0   2  15       15.51       11.08     13.47 o 
   1   2  15        0.05       -2.61     28.92 o 
   2   2  15       58.34       38.42     19.60 o 
   3   2  15        3.95      -24.07     38.04 o 
   4   2  15       47.10       35.60     33.22 o 
  -6   3  15       11.55        6.97     18.04 o 
  -5   3  15        6.46      -22.94     15.29 o 
  -4   3  15        8.82      -10.48     13.03 o 
  -3   3  15       25.97       -3.75     12.97 o 
  -2   3  15       86.22       91.09     14.57 o 
  -1   3  15       97.14       97.43     15.03 o 
   0   3  15        6.53      -17.00     13.90 o 
   1   3  15       54.50       65.93     16.81 o 
   2   3  15        1.63       -5.63     14.19 o 
   3   3  15        0.14      -13.55     15.06 o 
  -5   4  15       22.30        5.56     17.45 o 
  -4   4  15        8.70      -20.40     13.60 o 
  -3   4  15        2.84      -20.71     13.81 o 
  -2   4  15        1.42       -8.18     14.02 o 
  -1   4  15       20.18      -16.66     13.51 o 
   0   4  15      109.59      132.32     16.54 o 
   1   4  15       20.86       -4.53     14.20 o 
   2   4  15       12.02      -20.64     14.09 o 
  -2   5  15       12.60        5.16     14.89 o 
  -1   5  15        9.95      -20.36     17.81 o 
   0   5  15       33.68       21.14     15.53 o 
  -4   0  16       37.79       93.69     33.01 o 
  -4   1  16        6.66      -22.44     18.95 o 
  -3   1  16        2.03      -26.41     17.60 o 
  -2   1  16       88.82       83.45     21.82 o 
  -1   1  16       30.63       37.62     21.49 o 
   0   1  16      114.52      128.48     22.61 o 
   1   1  16       36.38       39.41     20.56 o 
   2   1  16       59.70       14.28     20.11 o 
   3   1  16      172.24      167.54     25.21 o 
  -5   2  16       14.52       -5.72     29.09 o 
  -4   2  16       10.94       11.78     15.54 o 
  -3   2  16      114.25      131.97     18.57 o 
  -2   2  16        7.66      -22.22     14.82 o 
  -1   2  16        2.13      -16.35     18.25 o 
   0   2  16        0.07      -27.58     18.38 o 
   1   2  16       46.57       45.23     21.48 o 
   2   2  16        6.13        0.34     20.22 o 
  -4   3  16       12.61       -6.24     18.34 o 
  -3   3  16       18.09      -16.41     14.33 o 
  -2   3  16        1.35      -22.59     15.44 o 
  -1   3  16       25.55       -1.25     16.11 o 
   0   3  16        1.19      -29.33     19.55 o 
   1   3  16       25.75       -5.38     16.06 o 
  -1   0  17      145.02      190.14     40.11 o 
  -2   1  17        0.10      -10.73     20.60 o 
  -1   1  17        0.65      -25.16     20.21 o 
                                                 
